# Supplementary material for: Association between first-trimester cell-free fetal DNA levels and the risk of preterm birth and low birth weight: A propensity score-matched cohort study
Source: PLoS One. 2026 May 11;21(5):e0349018. doi: 10.1371/journal.pone.0349018 (PMC13160320; doi:10.1371/journal.pone.0349018)
Supplement: S1 Dataset — (CSV) [file pone.0349018.s001.csv]

BMI	CffDNA	Age	Level of Education	Gravidity	Parity	Preterm	LBW	Sex	Floating Population	Pregnancy Complication	Fetal Position	ART	Economic Level
1	8.744	1	2	2	1	0	0	1	2	0	1	0	1
1	5.923	1	2	2	1	0	0	1	1	0	1	0	1
1	9.366	1	2	1	2	0	0	1	2	0	1	0	1
1	14.974	2	2	2	2	0	0	1	2	1	1	0	1
1	12.951	1	2	1	1	0	0	1	2	0	1	0	1
1	8.514	1	2	1	1	0	0	2	2	0	1	0	1
1	8.491	1	2	2	2	0	0	1	2	1	1	0	1
1	15.717	1	2	2	2	0	0	1	1	1	1	0	1
2	23.27	1	2	1	1	0	0	2	1	0	1	0	1
1	13.025	1	2	1	1	0	0	2	2	1	1	0	1
1	15.466	1	2	1	1	0	0	2	1	0	1	0	1
1	11.916	2	2	1	2	0	0	2	2	0	2	0	1
1	15.913	1	2	1	2	0	0	1	1	0	2	0	1
2	12.63	2	2	2	2	0	0	1	2	0	1	0	1
2	12.149	1	2	2	2	0	0	1	2	0	1	0	1
1	7.461	1	2	2	2	0	0	1	2	0	1	0	1
1	13.054	1	2	2	2	0	0	2	2	1	1	0	1
1	21.134	1	2	1	1	0	0	1	2	0	1	0	1
1	21.003	2	2	2	2	0	0	2	2	0	1	0	1
1	16.284	1	2	1	1	0	0	1	2	0	1	0	1
1	16.406	1	2	1	1	0	0	2	1	0	1	0	1
1	22.328	1	2	1	1	0	0	1	2	0	1	0	1
1	17.337	1	2	2	1	0	0	2	2	1	1	0	1
1	13.946	1	2	2	2	0	0	2	2	1	1	0	1
2	14.716	1	2	2	1	0	0	2	1	1	1	0	1
1	6.14	1	2	2	2	0	0	2	2	0	1	0	1
1	9.067	1	2	1	1	0	0	1	2	0	1	0	1
1	16.294	1	2	1	1	0	0	1	2	1	1	0	1
2	14.369	1	2	2	1	0	0	2	2	1	1	0	1
1	18.876	1	2	1	2	0	0	2	2	0	1	0	1
1	15.319	1	2	1	2	0	0	2	2	0	1	0	1
1	22.579	1	1	1	2	0	0	2	1	0	1	0	1
1	18.799	1	2	1	2	0	0	2	2	0	1	0	1
1	9.748	1	2	1	1	0	0	2	2	1	1	0	1
1	19.041	1	2	1	1	0	0	2	2	1	1	0	1
1	19.177	1	2	1	1	0	0	1	2	0	1	0	1
1	23.675	1	2	1	1	0	0	1	2	1	1	0	1
1	21.68	1	2	2	1	0	0	1	1	1	1	0	1
1	12.228	1	1	2	2	0	0	2	2	0	1	0	1
1	15.447	1	2	1	1	0	0	2	2	0	1	0	1
1	7.978	1	2	1	1	0	0	2	2	0	1	0	1
1	19.332	1	2	1	2	0	0	2	1	0	1	0	1
1	18.075	1	2	1	2	0	0	1	1	0	1	0	1
1	16.402	1	2	1	1	0	0	2	1	0	1	0	1
1	18.054	1	2	2	2	0	0	1	2	1	1	0	1
1	14.119	1	2	1	1	0	0	2	2	0	1	0	1
1	19.653	1	2	2	2	0	0	1	1	1	1	0	1
1	12.096	1	2	2	2	1	0	2	1	0	1	0	1
1	12.455	1	2	1	2	0	0	1	2	0	1	0	1
1	12.833	1	2	1	1	0	0	2	2	0	1	0	1
1	11.135	1	1	2	2	0	0	1	2	0	2	0	1
1	12.676	1	2	1	2	0	0	2	1	0	1	0	1
2	8.91	1	2	2	2	0	0	1	1	1	1	0	1
2	9.435	1	2	1	1	1	0	2	2	1	1	0	1
2	21.987	1	2	2	2	0	0	2	2	0	1	0	1
2	14.152	1	2	1	1	0	0	1	2	1	1	1	1
2	17.462	1	2	1	1	0	0	2	2	0	1	1	1
2	10.576	1	2	1	1	0	0	2	1	1	1	0	1
2	16.597	1	2	1	1	0	0	1	2	0	1	1	1
1	14.754	1	2	2	2	1	0	1	2	0	1	0	1
2	14.659	1	2	1	1	0	0	1	2	1	1	0	1
1	23.851	1	2	2	1	0	0	1	1	0	1	0	1
1	14.698	1	2	2	2	0	0	1	2	0	1	0	1
1	13.562	1	2	1	1	0	0	1	2	0	1	0	1
1	24.288	1	2	1	1	0	0	2	2	0	1	0	1
1	15.466	1	1	1	1	1	0	1	1	0	1	0	1
1	18.064	1	2	1	1	0	0	2	2	0	1	0	1
1	7.929	1	2	1	1	0	0	1	2	0	1	0	1
2	20.55	1	2	2	1	0	0	2	1	0	1	0	1
2	18.759	1	2	1	1	0	0	2	2	1	1	0	1
1	14.97	2	2	2	2	0	0	2	1	1	1	0	1
1	15.297	1	1	1	1	0	0	2	2	1	1	1	1
1	19.378	1	2	1	1	0	0	2	2	0	2	0	1
1	16.658	1	2	1	1	0	0	1	1	1	1	0	1
2	15.579	1	2	1	1	0	0	1	2	1	1	0	1
1	11.03	1	2	1	1	0	0	2	1	0	1	0	1
1	9.143	1	2	2	2	0	0	1	1	0	1	0	1
1	11.252	1	2	1	2	1	1	1	2	0	1	0	1
1	14.974	1	2	2	2	0	0	2	2	0	1	0	1
2	14.846	1	2	1	1	0	0	2	2	0	1	0	1
2	17.002	1	2	1	1	0	0	2	2	0	1	0	1
1	22.963	1	2	1	2	0	0	1	2	0	1	0	1
1	12.529	1	2	1	1	0	0	2	2	0	1	0	1
2	23.983	1	2	1	2	0	0	2	2	0	1	0	1
1	15.798	1	2	2	1	0	0	2	2	0	1	0	1
2	13.71	1	2	2	2	0	0	1	1	0	1	0	1
1	7.464	1	2	1	1	0	0	1	2	0	1	0	1
1	13.115	1	2	2	2	1	1	2	1	0	1	0	1
1	13.673	1	2	1	1	0	0	2	2	1	1	0	1
2	17.382	1	2	1	1	0	0	1	1	0	1	0	1
1	7.448	1	1	2	1	0	0	2	1	1	2	0	1
1	9.84	1	2	1	1	0	0	2	2	1	1	0	1
2	23.832	1	2	2	2	0	0	2	1	0	1	0	1
1	16.982	1	2	1	1	0	0	2	2	1	1	0	1
1	18.261	2	2	1	2	0	0	1	2	1	1	0	1
1	16.017	1	1	1	1	0	0	1	2	0	1	0	1
1	11.927	1	2	2	2	0	0	2	2	0	1	0	1
1	15.269	1	2	1	1	0	0	2	2	1	1	0	1
2	9.848	2	2	2	2	0	0	1	2	1	1	0	1
1	12.138	1	1	2	2	0	1	2	2	0	1	0	1
1	19.816	1	2	1	1	0	0	1	2	0	1	0	1
2	13.544	1	2	1	1	0	0	2	2	1	1	0	1
1	24.711	1	2	2	2	0	0	2	2	0	1	0	1
1	14.53	1	2	1	1	0	0	1	2	1	1	0	1
1	15.718	1	2	1	2	0	0	1	2	0	1	0	1
2	14.037	1	2	2	2	0	0	1	2	1	1	0	1
2	11.03	1	2	1	1	0	0	1	2	1	1	0	1
1	24.008	1	2	1	1	1	1	2	2	1	1	0	1
2	17.741	1	2	1	2	0	0	1	1	0	1	0	1
1	7.435	1	2	1	1	0	0	1	2	0	1	0	1
1	18.967	2	2	1	2	0	0	1	2	0	1	0	1
1	16.352	1	2	2	2	0	0	1	2	0	1	0	1
1	18.043	1	2	2	2	0	0	2	1	1	1	1	1
2	22.518	1	2	1	1	0	0	2	1	0	1	0	1
2	18.111	1	2	2	2	0	0	2	2	1	1	0	1
2	9.716	1	2	1	2	0	0	1	1	1	1	0	1
1	23.313	1	2	1	1	0	0	1	2	0	1	0	1
1	11.567	1	1	1	1	0	0	2	2	0	1	0	1
2	13.595	1	2	2	2	0	0	1	1	0	1	0	1
1	15.068	1	2	1	2	0	0	1	1	1	1	0	1
1	24.711	2	2	1	2	0	0	2	2	0	1	0	1
1	10.911	1	2	1	1	0	0	1	2	0	1	0	1
1	21.93	1	2	1	1	0	0	1	2	1	1	0	1
1	21.513	1	2	1	1	0	0	1	2	0	1	0	1
2	22.022	1	2	1	1	0	0	2	2	1	1	0	1
2	10.586	1	2	1	1	0	0	2	2	0	1	0	1
1	15.354	1	2	1	1	0	0	2	1	1	1	0	1
1	24.609	1	2	1	1	0	0	1	2	1	1	0	1
1	18.433	1	2	1	1	1	1	1	2	0	1	0	1
2	19.177	1	2	1	1	0	0	2	1	1	1	0	1
2	8.554	1	2	1	1	0	0	2	2	0	1	1	1
1	23.419	1	2	1	2	0	0	2	2	0	1	0	1
1	15.695	2	2	2	2	0	0	1	2	1	1	1	1
1	17.174	1	2	1	1	0	0	1	2	1	1	0	1
1	18.148	1	2	1	2	0	0	2	2	1	1	0	1
1	7.188	2	2	2	2	0	0	1	1	1	1	0	1
2	13.805	1	2	1	1	0	0	2	2	1	1	0	1
1	19.21	1	2	1	1	0	0	2	1	1	1	0	1
1	11.539	1	1	1	1	0	0	2	2	0	1	0	1
1	11.569	1	2	2	1	0	0	1	1	0	1	0	1
1	9.107	1	2	1	2	0	0	1	2	0	1	0	1
1	10.602	1	2	1	1	1	1	2	1	0	1	0	1
1	15.649	1	2	1	1	0	0	1	2	0	1	0	1
2	8.847	1	1	1	1	0	0	2	2	0	1	0	1
2	9.58	2	2	2	2	0	0	2	2	0	1	0	1
1	5.834	1	2	1	1	1	1	1	2	0	1	0	1
1	19.665	1	2	1	1	0	0	2	2	1	1	0	1
1	12.229	1	2	1	1	0	0	1	2	0	1	0	1
1	13.249	1	2	1	1	0	0	2	2	1	1	0	1
2	15.277	1	2	1	1	0	0	2	2	0	1	0	1
1	23.219	2	2	2	2	0	0	2	1	0	1	0	1
1	11.416	2	2	2	2	0	0	1	1	0	1	0	1
1	15.999	1	2	1	2	0	0	2	1	0	1	0	1
1	15.967	1	2	2	1	0	0	2	2	0	1	0	1
2	15.068	2	2	2	2	0	0	2	2	0	1	0	1
1	13.949	1	2	1	2	0	0	1	2	1	1	0	1
1	18.211	1	2	1	1	0	1	1	1	1	1	0	1
1	8.658	2	2	1	2	0	0	2	2	0	1	0	1
1	9.342	2	2	2	2	0	0	1	2	1	1	0	1
1	12.022	1	2	2	2	0	0	2	2	0	1	0	1
1	10.363	1	2	1	2	0	0	1	1	0	1	0	1
1	6.854	1	2	1	1	0	0	2	2	0	1	1	1
1	22.857	1	1	1	1	0	0	2	2	0	1	1	1
1	6.253	1	2	1	1	0	0	1	2	0	1	0	1
1	12.141	1	2	1	2	0	0	1	2	0	1	0	1
2	14.409	1	2	1	2	0	0	2	2	1	1	0	1
1	16.883	1	2	2	1	0	0	2	2	0	1	0	1
2	13.462	1	2	1	1	0	0	2	2	0	1	0	1
1	9.436	1	2	1	1	0	0	2	2	0	1	0	1
1	20.378	1	2	1	1	0	0	1	2	0	1	0	1
2	21.321	1	2	2	2	0	0	2	1	0	1	0	1
1	20.532	1	1	1	1	1	1	1	2	0	1	0	1
1	7.537	1	2	1	1	0	0	1	1	0	1	0	1
2	18.273	2	2	2	1	0	0	1	1	0	1	0	1
1	12.833	1	2	2	2	0	0	1	1	0	1	0	1
1	21.362	1	2	1	2	0	0	1	1	0	1	0	1
2	18.588	1	2	1	1	0	0	1	1	1	1	0	1
1	14.227	1	2	1	1	0	0	1	2	1	1	0	1
1	18.115	1	2	2	2	0	0	2	2	0	1	0	1
1	11.969	1	2	1	2	0	0	1	2	1	1	0	1
1	22.963	1	2	1	2	0	0	2	2	0	1	0	1
1	14.921	1	2	1	1	0	0	1	2	0	1	0	1
2	15.276	1	2	1	1	0	0	1	2	1	1	0	1
1	16.727	1	2	2	2	0	0	1	2	0	2	0	1
1	9.715	1	2	1	1	0	0	2	2	1	1	0	1
1	12.434	2	2	2	2	1	1	1	1	0	1	0	1
1	17.553	1	2	1	2	0	0	2	1	0	1	0	1
1	17.896	1	2	1	1	0	0	2	2	1	1	0	1
1	23.26	1	2	1	1	0	0	2	2	1	1	0	1
1	17.407	1	1	1	2	0	0	1	1	0	1	0	1
2	18.759	1	2	1	2	0	0	2	2	0	1	0	1
1	18.366	1	1	2	2	0	0	1	2	0	1	0	1
1	15.461	1	2	1	1	0	0	1	2	0	1	0	1
1	13.722	1	2	1	1	0	0	2	2	0	2	0	1
1	21.926	1	2	1	1	0	0	2	2	1	1	1	1
1	12.841	1	2	1	1	0	0	2	2	1	1	0	1
2	14.942	2	1	1	2	0	0	2	2	0	1	0	1
1	13.945	1	2	1	1	0	0	2	2	1	1	0	1
1	9.342	1	2	1	1	0	0	2	2	0	1	0	1
1	17.341	1	2	1	2	0	0	1	2	0	1	0	1
1	16.169	1	2	2	1	0	0	1	1	0	1	0	1
1	9.407	1	2	1	1	0	0	1	2	1	1	0	1
1	16.832	1	2	1	2	0	0	1	2	0	1	0	1
1	11.17	1	2	1	2	0	0	2	1	1	1	0	1
1	24.864	1	2	1	1	0	0	1	2	1	1	0	1
1	13.247	1	2	1	1	0	0	1	2	0	1	0	1
1	7.396	1	2	1	1	0	0	1	1	0	1	0	1
2	14.857	1	1	1	1	0	0	2	2	1	1	0	1
1	15.065	1	2	1	1	0	0	1	1	1	1	0	1
2	16.801	1	2	2	2	0	0	1	2	1	1	0	1
1	19.427	2	2	1	1	0	0	2	2	0	1	0	1
1	18.983	1	2	1	1	0	0	1	2	0	1	0	1
1	19.265	1	2	1	1	0	0	2	1	0	1	0	1
1	12.881	1	2	2	2	1	1	1	2	0	1	0	1
2	17.761	1	1	2	2	0	0	1	2	0	1	1	1
1	19.964	1	2	1	1	0	0	1	2	0	1	0	1
1	11.38	1	2	1	1	1	1	1	2	0	2	0	1
1	15.815	2	2	2	2	0	0	2	2	1	1	0	1
1	13.754	1	2	1	1	0	0	1	1	0	1	0	1
1	24.47	1	2	1	2	0	0	2	2	1	1	1	1
1	8.129	1	2	1	2	0	0	1	2	0	1	0	1
1	14.79	1	2	1	1	0	0	2	2	0	1	0	1
1	24.767	1	2	1	1	0	0	1	2	0	1	0	1
1	12.687	1	2	1	1	0	0	1	1	0	1	0	1
1	18.148	1	2	1	2	0	0	1	2	1	1	1	1
1	23.836	1	2	1	1	0	0	1	2	0	1	0	1
1	7.437	1	2	1	1	0	0	2	1	0	1	0	1
2	16.613	1	2	2	1	0	0	2	1	0	2	0	1
1	22.455	1	2	1	1	0	0	2	2	0	1	0	1
1	17.255	2	2	2	2	0	0	2	1	1	1	0	1
1	19.496	1	1	1	1	0	0	1	2	0	1	0	1
1	9.162	1	2	1	1	0	0	1	2	0	1	0	1
1	15.599	1	2	1	2	0	0	2	2	1	1	0	1
1	14.099	1	2	1	1	0	0	1	2	0	1	0	1
1	16.626	1	2	2	2	0	0	1	1	0	1	0	1
2	12.629	1	1	1	1	0	0	1	2	0	1	1	1
1	14.975	1	2	1	1	0	0	1	1	1	1	0	1
1	16.788	1	2	1	1	0	0	1	2	0	1	0	1
1	7.978	2	2	1	2	0	0	2	1	1	1	1	1
1	7.912	1	2	1	1	0	0	2	2	0	1	0	1
2	21.894	1	2	1	1	0	0	2	2	0	1	0	1
1	19.816	1	2	1	1	0	0	1	2	1	1	0	1
1	18.111	1	2	2	2	0	0	1	2	1	1	0	1
1	20.174	1	2	1	1	0	0	1	2	0	1	0	1
1	13.559	1	2	1	2	0	0	1	1	0	1	0	1
1	17.341	1	2	1	1	0	0	2	2	0	1	0	1
1	23.222	1	2	2	2	0	0	2	1	0	1	0	1
1	19.426	2	2	1	1	0	0	1	1	1	1	0	1
1	15.466	1	2	1	1	0	0	1	2	0	1	0	1
1	19.058	1	2	1	2	0	0	2	2	1	1	0	1
1	22.977	1	2	1	1	0	0	2	2	1	1	0	1
2	11.317	1	2	1	1	0	0	2	2	1	1	0	1
2	20.687	1	2	1	2	0	0	1	2	0	1	0	1
1	21.93	1	2	1	1	0	0	2	2	1	1	0	1
2	17.741	1	2	2	2	0	0	1	1	0	1	0	1
2	22.968	1	2	2	2	0	0	1	1	1	1	0	1
1	17.194	1	2	1	2	0	0	2	1	0	1	0	1
1	12.918	1	2	1	1	0	0	1	2	0	1	0	1
1	20.01	1	2	1	2	0	0	2	2	1	1	0	1
2	20.734	1	2	1	1	0	0	2	1	0	1	0	1
1	22.531	1	2	1	1	0	0	1	1	0	1	0	1
1	15.567	1	2	1	1	0	0	2	2	0	1	0	1
1	11.736	1	2	2	1	0	0	2	1	1	1	0	1
1	11.295	1	2	1	1	0	0	1	1	0	1	0	1
1	22.958	1	2	2	2	0	0	1	1	1	1	0	1
1	18.265	1	2	1	1	0	0	2	2	0	1	0	1
1	18.921	2	2	1	2	0	0	2	2	0	1	0	1
1	22.064	2	2	1	1	0	0	2	2	0	1	0	1
1	19.016	2	2	2	1	0	0	1	2	1	1	0	1
1	8.031	1	2	2	2	0	0	1	2	0	1	0	1
1	21.986	1	1	1	1	0	0	2	1	1	1	0	1
1	19.576	1	2	1	1	0	0	2	2	0	1	0	1
2	15.269	1	2	2	2	0	0	1	1	0	1	0	1
2	11.736	1	2	2	2	0	0	1	1	0	1	0	1
1	8.752	1	2	1	1	0	0	1	2	0	1	0	1
1	23.26	1	2	2	2	0	0	2	2	1	1	0	1
1	13.227	1	2	1	1	0	0	1	2	1	1	0	1
2	11.566	1	1	1	1	0	0	2	2	0	2	0	1
1	19.444	2	2	2	2	0	0	2	1	1	1	0	1
2	22.619	1	2	2	2	0	0	2	2	1	1	0	1
1	15.399	1	2	1	1	0	0	1	1	1	1	0	1
2	13.973	1	2	1	1	1	0	2	2	1	1	0	1
2	15.125	1	2	1	1	0	0	1	1	1	1	0	1
1	14.604	1	2	1	2	0	0	2	1	1	1	0	1
2	23.598	1	2	2	2	0	0	2	1	1	1	0	1
1	14.319	1	2	2	2	0	0	1	1	0	1	0	1
1	19.235	1	2	1	1	0	0	2	2	0	1	0	1
1	19.021	1	2	2	2	0	0	2	2	0	1	0	1
1	14.245	1	2	1	1	0	0	1	2	0	1	0	1
2	7.448	1	1	2	2	0	0	2	1	0	1	0	1
2	22.166	2	2	2	2	0	0	2	1	0	1	0	1
1	19.526	1	1	2	2	0	0	1	2	0	1	0	1
1	7.978	1	2	1	1	0	0	2	2	0	1	0	1
1	20.994	2	2	2	1	0	0	1	2	1	1	1	1
2	16.292	1	2	1	1	0	0	2	2	1	1	0	1
1	23.164	1	2	1	1	0	0	1	2	1	1	0	1
1	22.334	2	2	2	2	0	0	2	2	0	1	0	1
1	16.093	2	2	2	2	0	0	2	2	0	1	0	1
1	24.111	1	2	1	1	0	1	2	1	1	1	0	1
1	15.792	1	1	2	1	0	0	2	2	0	1	0	1
1	20.815	1	2	1	1	0	0	1	2	0	1	0	1
1	19.964	1	2	1	1	0	0	1	2	0	1	1	1
2	17.633	1	1	1	1	0	0	1	2	0	1	0	1
1	15.599	1	2	2	1	0	0	1	1	1	1	0	1
1	20.01	1	2	1	2	0	0	1	2	0	2	0	1
1	18.74	1	1	1	1	0	0	1	2	1	1	0	1
2	16.922	2	2	2	2	0	0	2	2	0	2	0	1
1	10.659	2	2	2	2	0	0	2	2	1	1	0	1
1	16.494	1	2	2	1	1	1	1	2	1	1	0	1
1	18.452	1	2	1	1	0	0	2	2	0	1	0	1
1	13.077	1	2	1	1	0	0	2	2	1	1	0	1
1	14.953	1	2	1	1	0	1	2	2	1	1	0	1
1	12.638	1	2	1	1	0	0	1	2	1	1	0	1
1	16.192	1	1	1	1	0	0	2	2	0	1	0	1
1	13.982	1	1	2	2	1	1	2	2	0	1	0	1
1	14.099	1	2	1	1	0	0	2	1	1	1	0	1
1	14.698	1	2	1	1	0	0	1	2	0	1	0	1
1	7.54	1	1	1	1	0	0	1	1	0	1	0	1
1	16.4	1	2	1	1	0	0	1	2	0	1	0	1
1	19.421	1	2	2	2	0	0	1	2	1	1	0	1
1	24.029	1	1	2	1	1	0	2	2	0	1	0	1
2	10.627	2	2	2	1	0	0	2	1	1	1	0	1
1	16.508	2	2	1	1	0	0	2	2	0	1	1	1
2	18.167	1	2	1	1	0	0	1	2	0	1	0	1
1	15	2	2	2	2	0	0	2	2	1	1	0	1
1	14.833	1	2	1	1	0	0	1	1	0	1	1	1
1	20.116	1	2	1	2	0	0	2	2	0	1	0	1
1	16.454	1	2	2	1	0	0	1	2	1	1	0	1
1	19.153	1	2	1	2	1	1	1	1	0	1	0	1
2	18.144	1	2	1	1	0	0	2	2	0	1	0	1
1	14.194	1	2	1	1	0	0	1	2	1	1	0	1
2	17.338	1	2	2	2	0	0	1	2	0	1	0	1
1	17.074	1	2	1	2	0	0	2	2	0	1	0	1
1	18.821	1	2	1	2	0	0	2	2	0	1	0	1
2	21.392	1	2	2	2	0	0	2	1	0	1	0	1
1	7.688	1	2	1	1	0	0	2	2	0	1	0	1
1	9.341	2	2	2	2	1	1	1	1	0	1	0	1
1	21.075	1	2	2	2	0	0	1	2	0	1	0	1
2	15.761	1	2	1	1	0	0	2	2	0	1	0	1
1	13.406	2	2	2	1	1	1	1	2	1	1	0	1
1	19.553	1	2	1	1	0	0	1	1	0	1	0	1
1	23.971	1	2	1	2	0	0	2	2	0	1	0	1
1	12.529	2	2	1	1	0	0	1	2	0	1	0	1
2	11.41	1	1	1	1	0	0	2	2	0	1	0	1
1	8.792	2	2	2	2	0	0	2	2	0	1	1	1
1	20.659	1	2	1	1	0	0	1	2	0	1	0	1
2	23.222	1	1	1	1	0	0	1	2	0	1	0	1
1	18.851	1	2	1	1	0	0	2	1	0	1	0	1
2	19.474	1	2	1	2	0	0	1	2	0	1	0	1
1	12.996	1	2	1	1	1	1	2	2	1	1	0	1
1	13.71	1	2	1	1	0	0	2	1	0	1	0	1
1	9.715	1	2	1	1	0	0	1	2	0	1	0	1
1	22.531	1	2	2	2	0	0	1	2	0	1	0	1
1	8.341	1	2	1	2	0	0	1	2	1	1	0	1
1	18.892	2	1	1	1	0	0	1	2	0	1	0	1
1	23.971	2	2	1	1	0	0	1	2	0	1	0	1
1	18.712	1	2	2	2	1	0	2	1	0	1	0	1
1	18.432	1	2	1	1	0	0	2	2	0	1	0	1
1	18.657	1	2	2	2	0	0	2	2	0	1	0	1
1	20.508	1	2	1	1	0	0	2	2	0	1	0	1
1	7.143	1	2	1	1	0	0	2	2	0	1	0	1
1	9.787	1	2	1	1	0	0	1	2	0	1	0	1
1	21.309	1	2	1	1	0	0	2	2	0	1	1	1
2	12.485	1	2	1	2	0	0	2	2	0	1	0	1
1	14.128	2	2	2	1	0	0	1	2	0	1	0	1
2	21.767	1	1	2	2	0	0	1	1	0	1	0	1
1	21.942	2	2	2	2	0	0	2	2	0	1	0	1
1	16.841	1	2	1	1	0	0	2	1	0	2	0	1
1	18.432	1	2	2	2	1	0	2	1	0	1	0	1
1	14.977	1	1	1	1	0	0	2	2	0	1	0	1
1	16.115	1	2	1	1	0	0	2	2	1	1	0	1
1	12.713	2	2	2	2	0	0	2	2	0	1	0	1
2	11.927	1	2	1	1	0	1	1	1	0	1	0	1
1	22.409	1	2	1	1	0	0	1	2	0	1	0	1
2	14.095	1	2	2	2	0	0	1	2	0	1	0	1
1	18.481	1	2	2	2	0	0	1	1	0	1	0	1
1	22.963	1	1	1	1	0	0	2	2	0	1	0	1
2	15.792	1	2	2	2	1	0	2	2	0	2	0	1
1	18.85	1	2	1	1	0	0	2	2	0	1	0	1
2	13.988	1	2	1	1	0	0	2	2	1	1	0	1
1	23.533	1	2	1	1	0	0	2	2	0	1	0	1
1	19.062	1	2	1	1	0	0	1	2	0	1	0	1
1	7.448	2	2	2	2	0	0	1	2	1	1	0	1
1	11.995	1	2	1	1	0	0	2	2	0	1	0	1
1	15.399	1	2	1	1	0	0	1	2	1	1	0	1
1	11.214	1	2	1	2	0	0	1	2	0	1	0	1
1	24.426	1	2	1	1	0	0	2	1	0	1	0	1
1	15.771	1	2	1	1	0	0	2	2	1	1	0	1
1	22.563	1	2	1	1	0	0	2	2	1	1	0	1
1	12.171	1	1	1	1	0	0	2	2	1	1	0	1
1	19.474	2	2	1	1	0	0	1	2	1	1	1	1
2	13.158	1	2	1	1	0	0	2	2	1	2	0	1
1	22.359	2	2	2	2	0	0	2	2	1	1	0	1
1	14.484	1	2	1	1	0	0	1	2	0	2	1	1
1	17.942	1	1	1	1	0	0	1	2	0	1	0	1
2	19.084	1	2	1	1	0	0	1	2	0	1	0	1
1	8.793	1	2	1	1	0	0	2	2	0	1	0	1
2	23.527	1	2	1	1	0	0	1	2	1	1	0	1
1	14.398	1	2	1	1	0	0	1	1	1	1	0	1
2	10.153	1	2	1	2	0	0	1	2	1	1	0	1
1	18.146	1	2	1	1	0	0	1	2	1	1	0	1
1	11.86	1	2	1	2	0	0	2	2	0	2	0	1
1	11.397	1	1	1	1	1	1	2	1	0	1	0	1
1	20.342	1	2	1	1	0	0	1	2	0	1	0	1
2	9.923	1	2	2	2	0	0	1	2	1	1	0	1
1	15.762	1	2	1	1	0	0	1	1	0	1	0	1
1	10.289	1	2	2	2	0	0	1	1	0	1	0	1
2	9.333	2	2	2	2	0	0	2	2	0	1	0	1
1	22.37	1	2	2	2	0	0	1	1	1	1	0	1
2	10.152	1	2	1	1	0	0	1	2	0	1	0	1
1	9.268	1	2	1	1	0	0	2	2	0	1	0	1
1	8.049	2	2	1	2	0	0	1	2	1	1	0	1
1	17.838	2	2	2	2	0	1	1	2	0	1	0	1
1	17.406	1	2	2	2	0	0	1	1	1	1	0	1
2	18.197	1	2	2	2	0	0	1	2	0	1	0	1
1	9.923	1	2	1	1	0	0	1	2	0	1	0	1
2	7.956	1	2	1	1	1	1	2	2	0	1	1	1
1	16.144	1	2	1	1	0	0	2	2	0	1	0	1
1	18.233	1	2	1	2	0	0	1	2	0	1	0	1
1	9.759	2	2	2	2	0	0	2	2	1	1	0	1
1	14.682	1	2	1	2	0	0	1	1	1	1	0	1
1	12.814	1	2	1	1	0	0	2	2	1	1	0	1
1	19.143	1	2	2	2	0	0	1	1	0	1	0	1
1	8.66	1	2	1	1	0	0	1	1	1	1	0	1
1	15.466	1	2	1	1	0	0	1	2	0	1	0	1
1	20.069	1	1	1	1	0	0	2	1	0	1	0	1
1	24.023	1	2	2	2	1	0	2	1	0	1	0	1
1	17.802	1	2	1	1	0	0	2	2	1	1	0	1
1	23.02	1	2	1	1	0	0	2	1	0	1	0	1
1	12.672	1	2	1	1	0	0	2	2	1	1	0	1
2	13.984	1	2	1	1	0	0	1	1	1	1	0	1
1	23.722	1	1	2	2	0	0	2	1	0	1	0	1
1	14.152	1	2	1	1	0	1	2	2	1	1	0	1
1	17.633	1	2	1	2	0	0	1	2	1	1	0	1
1	14.385	1	1	2	2	0	0	2	2	0	1	0	1
2	18.568	1	2	1	1	0	0	1	1	0	1	0	1
1	21.053	1	2	1	1	0	0	1	2	1	1	0	1
1	18.111	1	2	2	2	0	0	2	2	1	1	0	1
2	18.49	1	2	1	1	0	0	2	2	0	1	0	1
1	17.119	1	2	1	2	0	0	2	1	0	1	0	1
1	14.555	1	2	1	2	0	0	1	1	1	1	0	1
2	22.714	1	2	2	2	0	0	1	1	0	1	0	1
2	10.071	1	2	1	1	0	0	2	1	1	1	0	1
1	19.474	1	2	1	1	0	0	1	2	0	1	0	1
1	21.749	2	2	2	2	0	0	2	2	0	1	0	1
2	11.574	1	2	1	1	1	1	1	1	0	1	0	1
1	14.349	1	2	1	1	1	1	2	2	1	1	0	1
2	19.177	1	2	1	1	0	0	1	2	0	1	0	1
1	15.466	2	2	2	2	0	0	1	1	0	1	0	1
1	11.536	1	2	1	2	0	0	1	1	0	1	0	1
1	17.899	1	2	2	2	0	0	2	2	0	1	0	1
2	15.066	1	2	2	2	0	0	1	2	0	1	0	1
1	14.72	1	2	1	1	0	0	1	2	1	1	0	1
1	17.002	2	1	2	2	0	0	1	2	0	2	1	1
1	21.632	1	2	1	1	0	0	1	2	1	1	0	1
1	12.776	1	2	1	1	0	0	2	2	1	1	0	1
1	10.673	1	2	1	2	0	0	2	2	0	1	0	1
1	16.348	1	2	1	1	0	0	2	2	1	1	0	1
1	13.554	2	2	1	2	0	0	1	1	0	2	0	1
1	12.833	1	2	1	2	0	0	2	2	1	1	0	1
1	13.656	1	2	1	1	0	0	2	1	1	1	0	1
1	20.174	1	2	1	2	0	0	1	2	0	1	0	1
1	14.69	1	2	1	1	0	0	2	2	1	1	0	1
1	20.055	1	2	1	1	1	1	1	1	0	2	0	1
1	13.317	1	2	1	1	0	0	1	2	0	1	0	1
1	14.72	1	2	1	2	0	0	1	1	0	1	0	1
1	15.697	1	2	1	1	0	0	2	2	1	1	0	1
1	14.461	1	2	2	2	0	0	2	2	0	1	0	1
1	14.194	1	2	2	2	0	0	1	1	0	1	0	1
2	15.487	1	2	2	2	0	0	1	1	1	1	0	1
1	21.009	1	2	2	1	0	0	2	2	0	1	1	1
1	19.447	2	2	1	2	0	0	1	2	1	1	0	1
1	19.565	1	2	1	1	0	0	2	2	0	1	0	1
1	9.755	1	2	1	1	0	0	1	1	0	1	1	1
1	10.192	1	2	2	1	0	0	2	2	0	1	0	1
1	15.466	1	1	1	1	0	0	2	1	0	1	0	1
1	16.413	1	2	1	1	0	0	2	2	1	1	0	1
1	18.543	1	2	1	1	0	0	2	1	1	1	0	1
1	14.944	1	1	1	1	0	0	1	1	0	1	0	1
2	21.23	1	2	1	1	0	0	1	2	1	1	1	1
1	7.872	1	2	1	1	0	0	2	2	0	2	0	1
1	13.388	1	2	1	1	0	0	2	1	0	1	0	1
1	18.383	1	2	1	1	1	1	2	2	0	2	0	1
1	21.702	1	2	2	2	0	0	1	1	0	1	0	1
1	24.717	1	2	1	2	0	0	2	2	1	1	0	1
1	16.832	1	2	1	1	0	0	1	1	0	1	0	1
1	8.031	1	2	1	1	0	0	1	2	0	1	0	1
1	15.962	1	1	1	2	0	0	1	2	0	1	0	1
1	4.84	1	2	1	1	0	0	2	2	0	1	0	1
1	9.595	1	2	2	2	0	0	2	2	0	1	0	1
1	18.781	1	2	2	2	0	0	1	1	0	1	0	1
1	15.676	1	2	2	2	0	0	2	1	0	1	0	1
1	22.332	1	2	1	1	1	1	1	2	0	1	0	1
1	13.551	1	2	2	2	0	0	1	2	1	1	0	1
2	12.775	1	2	1	1	0	0	2	2	1	1	0	1
1	11.212	1	2	1	1	0	0	1	2	1	1	0	1
1	6.887	2	2	1	1	0	0	1	2	1	1	0	1
1	17.876	1	2	1	1	0	0	2	2	0	1	0	1
2	17.21	1	2	1	1	0	0	1	2	0	1	0	1
1	13.731	1	2	1	1	0	1	2	2	0	1	0	1
1	18.265	1	2	2	2	0	0	2	2	1	1	0	1
1	14.953	1	2	1	1	0	0	2	2	0	1	0	1
1	19.474	1	2	2	1	0	0	1	2	0	1	0	1
1	18.49	1	2	1	1	0	0	1	1	0	1	0	1
2	18.712	1	2	1	1	0	0	1	2	0	1	0	1
1	11.539	1	2	1	1	0	0	2	2	0	1	0	1
1	9.759	1	2	2	1	0	0	1	1	1	1	0	1
1	11.74	1	1	2	2	0	0	1	2	0	1	0	1
1	22.579	1	2	1	1	0	0	1	1	0	1	0	1
1	23.343	1	2	1	1	0	0	1	2	0	1	0	1
1	11.214	1	2	1	1	0	0	2	2	0	1	0	1
2	18.277	2	2	2	2	0	0	2	2	1	1	0	1
1	10.686	2	2	2	2	0	0	1	1	0	1	0	1
1	19.624	1	2	2	1	0	0	1	1	0	1	0	1
1	21.958	1	2	2	2	0	0	2	2	1	1	0	1
2	9.451	1	2	2	2	0	0	2	2	0	1	0	1
1	15.165	1	2	2	2	0	0	1	1	1	1	0	1
1	9.393	1	2	1	2	0	0	1	2	0	1	0	1
1	21.709	1	1	1	1	0	0	1	2	0	1	0	1
1	7.437	1	2	1	1	0	0	2	1	0	1	0	1
1	10.65	1	2	2	2	0	0	1	1	0	1	0	1
1	18.877	1	2	1	1	0	0	1	2	0	1	0	1
2	6.775	1	2	1	1	0	0	1	1	0	1	0	1
1	17.581	1	2	1	1	0	0	2	2	0	1	1	1
1	18.148	1	2	2	2	0	1	2	1	0	1	0	1
1	20.442	1	2	1	1	0	0	1	2	0	1	0	1
2	15.191	1	2	2	2	0	0	2	2	0	1	0	1
1	23.106	1	2	1	2	0	0	2	2	0	1	0	1
1	18.277	2	2	1	2	0	0	1	1	1	1	0	1
1	11.74	1	2	1	1	0	0	2	1	1	1	0	1
2	15.372	1	1	2	2	1	0	1	1	0	2	0	1
1	20.12	1	2	2	2	0	0	1	1	0	1	0	1
1	20.174	1	2	1	1	0	0	1	1	0	1	0	1
1	19.591	1	2	1	1	0	0	2	2	0	2	0	1
1	15.572	1	2	1	1	0	0	2	2	0	1	0	1
1	16.727	1	2	1	1	0	0	1	2	0	1	0	1
1	12.293	1	2	2	2	0	0	2	1	1	1	0	1
1	7.505	1	2	1	1	0	0	2	2	1	1	0	1
2	20.269	1	2	1	1	0	0	1	2	0	1	0	1
2	10.025	1	2	2	2	1	0	1	2	0	1	1	1
1	16.905	1	2	1	1	0	0	1	2	0	1	1	1
1	13.462	1	2	1	1	0	0	2	2	0	1	0	1
2	16.03	1	2	1	1	0	0	2	1	0	1	0	1
1	14.477	2	2	1	1	1	1	2	1	0	2	0	1
1	21.295	1	2	1	1	0	0	1	2	1	1	1	1
1	8.508	1	2	1	2	0	0	2	2	0	1	0	1
2	16.99	1	2	1	1	0	0	2	2	1	1	0	1
1	14.121	1	2	1	1	0	0	1	2	1	1	0	1
1	13.041	1	2	1	1	0	0	1	1	0	1	0	1
1	21.003	1	2	1	2	1	0	1	2	0	1	0	1
2	16.405	1	2	2	1	0	0	2	2	1	1	0	1
1	15.239	1	2	1	1	0	0	2	2	1	1	0	1
2	9.451	1	2	2	2	0	0	1	1	1	1	0	1
1	22.4	1	2	1	1	0	0	2	1	1	1	0	1
1	18.919	1	2	1	1	0	0	2	2	0	1	0	1
1	23.816	2	1	1	1	0	0	1	2	0	2	1	1
1	13.051	1	1	1	1	0	0	1	2	0	1	0	1
1	18.81	1	2	1	2	0	0	2	1	0	1	0	1
2	14.918	1	2	1	1	0	0	2	2	0	1	0	1
1	20.947	2	1	1	1	0	0	1	2	0	2	0	1
1	24.518	2	2	2	2	0	0	1	2	0	1	0	1
1	11.819	1	2	1	1	0	0	2	2	0	1	0	1
1	14.763	1	2	1	2	0	0	2	2	0	1	0	1
1	12.249	1	1	1	1	0	0	1	2	1	1	0	1
1	4.347	1	2	1	2	0	0	2	1	0	1	0	1
1	19.991	1	2	1	2	1	1	1	2	0	1	0	1
1	15.065	2	2	2	2	0	0	1	2	1	1	0	1
1	18.148	1	2	1	1	0	0	2	2	0	1	0	1
1	18.265	1	2	1	1	0	0	1	2	0	1	0	1
1	19.378	1	2	2	2	0	0	1	1	0	1	0	1
1	6.868	1	2	1	2	0	0	1	2	0	1	0	1
1	15.696	1	2	1	1	0	0	2	1	0	1	0	1
1	12.968	1	2	1	1	0	0	2	2	0	1	0	1
1	15.821	1	2	1	2	0	0	2	2	0	1	0	1
1	20.494	1	2	1	2	0	0	1	2	0	1	0	1
1	20.161	1	2	2	1	0	0	2	1	1	1	0	1
1	16.27	1	2	1	1	0	0	2	2	0	1	0	1
1	24.982	2	2	1	2	0	0	2	2	0	1	0	1
1	18.722	1	2	1	2	0	0	1	2	1	1	0	1
1	18.921	2	2	2	2	0	0	1	2	0	1	0	1
2	19.339	1	2	2	1	0	0	2	2	1	1	0	1
1	17.839	1	2	1	2	0	0	1	1	0	1	0	1
2	14.319	1	2	2	2	0	0	1	1	0	1	0	1
1	21.702	2	2	1	1	0	0	1	2	0	1	0	1
2	24.881	1	2	1	1	0	0	1	1	0	1	0	1
1	16.592	1	2	1	1	0	0	2	2	1	1	0	1
1	24.097	1	2	1	1	0	0	2	1	0	1	0	1
1	19.057	1	2	1	1	0	0	2	2	0	1	0	1
2	18.877	1	2	1	2	0	0	2	1	0	1	0	1
1	17.407	1	2	1	1	0	0	2	2	1	1	0	1
1	15.237	2	2	2	2	0	0	2	1	1	1	0	1
1	19.942	1	2	1	2	0	0	2	2	0	1	0	1
1	15.792	1	2	1	2	0	0	2	1	0	1	0	1
1	17.484	1	2	1	1	0	0	2	1	0	1	0	1
1	4.392	1	2	1	1	0	0	2	1	0	1	1	1
1	11.24	1	2	2	2	0	0	2	1	0	1	0	1
2	20.794	1	2	2	1	0	0	1	1	0	1	0	1
1	21.281	2	2	2	2	0	0	1	2	0	1	0	1
1	19.332	1	2	2	2	0	0	2	1	0	1	0	1
1	15.42	1	2	2	2	0	0	2	2	0	1	0	1
1	17.681	1	2	1	1	0	0	2	2	0	1	0	1
1	9.759	1	2	1	1	0	0	2	2	0	1	0	1
1	13.086	2	2	2	2	0	0	2	2	0	1	0	1
1	21.757	1	2	1	1	0	0	1	2	1	1	0	1
1	11.646	1	2	2	1	0	0	2	2	0	1	0	1
1	10.049	1	2	1	1	0	0	1	2	1	1	0	1
1	18.255	1	2	1	1	0	0	1	2	1	1	0	1
2	15.656	1	2	1	1	0	0	1	1	1	1	0	1
1	18.758	1	2	1	2	0	0	1	1	1	1	0	1
1	16.27	1	2	1	1	0	0	2	2	1	1	0	1
2	12.586	2	2	1	1	1	1	2	1	0	1	0	1
1	11.242	1	2	1	1	0	0	2	2	1	1	0	1
1	14.668	1	2	1	1	0	0	1	2	0	1	0	1
1	13.459	1	2	1	1	0	0	2	2	1	1	0	1
2	15.466	2	2	1	2	0	0	1	2	0	1	0	1
1	22.721	1	2	1	1	0	0	2	2	0	1	0	1
1	16.901	1	2	1	1	1	1	2	2	0	1	0	1
1	22.301	1	2	1	1	0	0	1	2	1	1	0	1
1	17.476	1	2	2	2	0	0	2	2	0	1	0	1
2	18.277	1	2	1	1	0	0	1	1	0	1	0	1
1	17.556	1	2	1	1	0	0	2	1	0	1	0	1
1	14.398	1	2	1	1	0	0	1	1	0	1	0	1
2	18.111	1	2	2	2	0	0	1	1	0	1	0	1
2	10.179	1	2	2	2	0	0	1	1	1	1	0	1
2	11.135	1	2	1	1	0	0	2	1	1	1	0	1
1	24.166	1	2	1	1	0	0	2	2	1	1	0	1
2	11.638	2	2	2	2	0	0	1	2	0	1	0	1
1	7.448	1	2	1	1	0	0	1	2	0	1	0	1
1	16.67	1	2	2	2	0	0	1	2	0	1	0	1
1	22.248	1	2	1	1	0	0	2	1	0	1	0	1
1	18.148	1	2	1	2	0	0	2	1	0	1	0	1
1	24.745	1	2	1	2	0	0	2	2	1	1	0	1
1	17.494	1	2	1	1	0	0	1	1	0	1	0	1
1	23.164	1	2	2	1	0	0	2	2	1	1	0	1
1	23.885	2	2	1	2	0	0	2	2	0	1	0	1
1	13.941	1	2	1	1	0	0	1	2	0	1	0	1
1	13.369	1	2	2	1	0	0	2	2	1	1	0	1
1	11.135	1	2	1	1	0	0	2	2	0	1	0	1
1	14.918	2	2	2	2	0	0	1	2	0	1	0	1
1	18.213	1	2	1	1	0	0	2	2	0	1	0	1
1	12.542	2	1	1	2	0	0	1	2	0	1	0	1
1	15.599	1	2	1	2	0	0	1	1	0	1	0	1
1	17.249	1	1	2	2	0	0	2	2	0	1	0	1
1	14.456	1	2	1	1	0	0	1	2	1	1	0	1
1	19.376	1	2	1	1	0	0	2	2	1	1	0	1
1	17.327	1	2	1	1	0	0	2	2	1	1	0	1
2	18.668	1	2	2	1	1	0	1	2	0	1	0	1
1	19.169	1	2	1	1	0	0	1	2	1	1	0	1
1	16.017	1	2	1	2	0	0	1	1	0	1	0	1
1	11.135	1	2	1	2	0	0	1	2	0	1	0	1
1	9.451	1	2	2	2	0	0	1	1	0	1	0	1
2	12.707	2	1	1	1	0	0	1	2	0	1	0	1
1	9.15	1	2	2	2	0	0	1	2	0	1	0	1
1	16.192	1	2	2	2	0	0	1	2	0	1	0	1
1	9.1	1	2	1	1	0	0	2	2	0	1	0	1
1	19.816	1	2	1	1	0	0	1	2	1	1	0	1
1	12.138	1	2	1	1	0	0	2	2	0	1	0	1
2	10.65	1	2	1	1	0	0	2	1	0	1	0	1
1	17.282	1	2	1	1	0	0	1	2	0	1	0	1
1	6.949	1	2	1	1	0	0	1	1	0	1	0	1
1	17.83	1	2	1	2	0	0	2	1	0	1	0	1
1	23.066	1	2	2	2	0	0	1	1	0	1	0	1
2	15.769	1	2	1	1	0	0	2	1	1	1	0	1
2	19.888	1	2	1	2	0	0	1	2	0	1	0	1
1	14.754	1	1	2	2	0	0	1	2	0	1	0	1
1	16.67	1	2	1	1	0	0	2	2	1	1	0	1
1	14.543	1	2	1	1	0	0	1	2	1	1	0	1
1	23.973	1	2	1	1	0	0	2	1	0	1	0	1
1	21.268	1	1	1	1	0	0	2	1	0	1	1	1
1	18.849	1	2	1	2	0	0	2	1	1	1	0	1
1	18.602	1	2	1	1	0	0	2	2	0	1	0	1
1	15.191	1	2	1	1	0	0	2	2	0	1	0	1
1	14.918	2	2	2	2	0	0	2	2	1	1	0	1
1	18.233	2	2	2	1	0	0	1	2	0	1	0	1
1	13.918	1	2	1	2	0	0	2	2	0	1	0	1
1	24.926	1	2	1	1	0	0	2	2	0	1	0	1
1	22.425	1	2	2	2	0	0	1	1	1	1	0	1
1	22.37	1	1	2	2	0	0	2	1	0	1	0	1
1	12.634	1	2	2	2	0	0	1	2	0	1	0	1
1	11.318	2	2	1	2	0	0	2	2	1	1	0	1
2	10.071	1	2	2	2	0	0	2	1	0	1	0	1
1	24.465	1	2	1	1	0	0	1	2	0	2	0	1
2	24.144	2	2	2	2	0	0	2	2	1	1	0	1
1	8.847	1	1	2	1	0	0	1	1	0	1	0	1
1	6.415	1	2	1	2	0	0	1	2	0	1	0	1
1	16.713	1	2	2	2	0	0	2	1	0	1	0	1
2	18.098	1	1	1	1	0	0	2	2	0	1	1	1
1	21.514	1	2	1	1	0	0	1	2	0	1	0	1
2	21.817	1	2	1	1	0	0	2	2	1	1	0	1
1	18.626	1	2	1	1	0	0	2	2	0	1	0	1
1	16.469	1	2	1	2	0	0	2	1	1	1	0	1
1	20.177	1	2	2	2	0	0	2	2	0	1	0	1
1	14.064	2	2	2	2	0	0	2	2	0	2	0	1
2	14.164	2	2	2	1	0	0	1	1	0	1	0	1
2	10.973	1	2	1	1	0	0	2	2	1	1	0	1
1	19.661	1	2	1	1	0	0	1	2	1	1	0	1
1	7.143	1	2	1	1	0	0	1	2	0	1	0	1
1	19.482	1	1	1	1	0	0	1	2	0	1	0	1
1	23.986	2	2	1	1	0	0	2	2	0	1	0	1
1	14.953	1	2	1	1	0	0	2	2	0	1	1	1
1	14.003	1	1	1	1	0	0	2	2	0	1	0	1
1	16.381	1	1	1	1	0	0	1	2	0	1	0	1
1	21.436	1	1	1	1	0	0	2	2	0	1	0	1
1	11.135	1	1	1	1	0	0	1	2	0	1	0	1
1	12.692	1	2	1	1	0	0	2	2	0	1	0	1
2	14.663	1	2	1	1	0	0	2	2	0	1	0	1
1	16.441	1	2	1	1	0	0	1	2	1	1	0	1
1	22.069	1	2	2	2	0	0	1	1	0	1	0	1
1	8.025	1	2	1	1	0	0	2	2	0	1	0	1
1	21.143	1	1	1	1	0	0	1	2	0	1	0	1
1	24.407	1	2	2	2	0	1	1	1	0	1	0	1
2	20.161	1	2	2	2	0	0	1	1	0	1	0	1
1	10.556	1	2	1	1	0	0	1	2	0	1	0	1
2	17.016	1	2	1	1	0	0	2	1	0	1	1	1
2	8.32	1	1	1	1	0	0	2	2	0	1	0	1
1	20.352	1	2	2	1	0	0	1	1	0	1	0	1
2	8.049	1	2	2	1	0	0	2	1	0	1	0	1
1	18.032	1	2	1	1	0	0	1	2	0	1	0	1
1	12.867	1	2	1	2	0	0	1	1	0	1	0	1
1	16.877	1	1	2	1	0	0	1	2	0	1	0	1
1	11.24	2	2	1	2	0	0	1	2	0	1	0	1
2	14.833	1	1	1	1	1	1	2	1	0	2	0	1
1	24.926	1	2	1	1	0	0	1	2	1	1	0	1
2	22.594	2	2	2	2	0	0	1	1	0	1	0	1
1	12.026	1	2	1	1	0	0	2	1	1	1	0	1
1	24.926	1	2	1	1	0	0	2	2	0	1	0	1
1	8.129	1	1	1	1	0	0	2	2	1	1	0	1
1	17.111	1	2	1	1	0	0	2	1	0	1	0	1
1	14.319	1	2	1	1	1	1	1	2	0	1	0	1
1	19.12	1	2	1	1	0	0	1	1	1	1	0	1
1	21.147	1	2	1	1	0	0	2	2	0	1	1	1
1	10.563	1	2	2	2	0	0	2	2	1	1	0	1
1	13.117	1	2	2	1	0	0	2	1	0	1	0	1
1	18.133	1	2	1	2	0	0	2	1	0	1	0	1
1	14.735	1	1	1	1	1	1	2	2	0	1	0	1
1	21.131	1	2	1	1	0	0	1	2	0	1	0	1
1	18.987	1	2	1	1	0	0	2	1	0	1	0	1
1	7.29	1	2	1	2	0	0	1	2	0	1	0	1
1	24.754	1	2	1	1	0	0	1	2	0	1	0	1
1	21.097	1	2	1	1	0	0	1	2	1	1	0	1
1	14.76	1	2	1	1	0	0	2	2	1	1	0	1
1	20.773	1	2	1	1	0	0	2	2	0	1	0	1
1	14.385	1	1	1	1	0	0	2	2	0	1	0	1
2	23.039	1	2	2	2	0	0	1	2	0	1	0	1
2	15.792	1	1	2	2	0	0	1	2	0	1	0	1
1	24.289	1	2	1	1	0	0	1	1	1	1	1	1
1	13.196	1	2	1	1	0	0	1	1	1	1	1	1
1	19.964	1	2	1	1	0	0	2	1	0	1	0	1
1	10.384	1	2	1	1	0	0	1	1	1	1	0	1
1	14.263	2	2	2	2	0	0	2	1	1	1	0	1
1	15.973	1	2	1	2	0	0	1	1	0	1	0	1
2	18.806	2	1	1	1	0	0	2	2	0	1	0	1
2	16.322	2	2	1	1	1	1	2	2	1	2	0	1
1	17.942	1	2	2	2	0	0	2	1	1	1	0	1
1	19.878	1	1	2	2	0	0	2	2	0	2	0	1
2	12.676	1	2	1	1	0	0	1	2	0	1	0	1
1	15.913	1	2	2	2	0	0	2	2	0	1	0	1
1	16.277	1	2	1	2	0	0	2	1	1	1	0	1
1	14.625	1	2	1	2	0	0	2	2	0	1	0	1
2	6.802	1	2	1	2	0	0	1	2	0	1	0	1
1	18.81	1	2	1	1	0	0	2	2	0	1	0	1
2	7.448	2	2	1	2	1	0	1	2	1	1	0	1
1	9.153	1	2	1	1	0	0	1	2	1	1	0	1
1	10.179	1	2	2	2	0	0	2	1	0	1	0	1
1	17.04	1	2	2	2	0	0	1	2	0	1	0	1
1	16.017	1	1	2	2	1	1	1	1	0	1	0	1
1	15	1	1	2	1	0	0	1	2	0	2	0	1
1	8.318	1	2	1	1	0	0	2	1	1	1	0	1
1	18.501	1	2	1	1	0	0	2	2	1	1	0	1
1	19.663	1	2	1	1	0	0	2	2	1	1	0	1
1	18.064	1	2	1	1	0	0	1	1	1	1	0	1
1	19.93	1	2	1	1	0	0	1	2	0	1	0	1
2	17.479	1	1	1	1	0	0	2	1	0	1	0	1
1	4.392	1	2	1	1	0	0	1	2	0	1	0	1
1	21.353	1	1	1	1	0	0	2	2	0	1	0	1
2	14.72	1	1	2	2	0	0	2	1	0	1	0	1
2	18.657	2	1	2	2	0	0	2	1	0	1	0	1
1	12.294	1	2	1	1	0	0	2	1	0	1	0	1
1	11.986	1	2	2	2	0	0	2	2	0	1	0	1
1	15.649	2	2	2	2	0	0	1	2	1	1	0	1
1	14.263	1	2	2	2	0	0	1	1	0	1	0	1
1	16.144	1	2	1	1	0	0	2	2	1	1	0	1
2	14.53	1	1	2	2	0	0	1	1	0	1	0	1
1	13.434	1	2	1	1	0	0	2	2	1	1	0	1
1	18.759	2	1	1	2	0	0	1	1	0	1	0	1
1	14.376	1	1	1	1	0	0	2	2	0	1	0	1
2	22.672	1	2	1	1	0	0	2	2	0	1	0	1
1	17.061	1	2	2	1	0	0	1	1	0	1	0	1
1	20.534	1	2	1	1	0	0	1	2	0	1	0	1
1	19.021	2	2	2	2	0	0	1	2	1	1	1	1
2	13.909	1	2	2	2	0	0	1	2	1	1	0	1
2	10.152	1	2	1	1	0	0	1	2	0	1	0	1
1	21.285	1	2	1	1	0	0	2	2	1	1	0	1
1	6.134	1	2	1	1	0	0	2	2	1	1	0	1
1	16.381	1	2	1	2	0	0	1	2	1	1	0	1
1	10.95	1	1	1	1	0	0	1	2	0	1	0	1
1	22.675	1	2	2	1	0	0	1	1	0	1	0	1
2	15.093	1	1	1	1	0	0	2	2	0	1	0	1
1	9.467	1	1	2	2	0	0	1	2	0	1	0	1
1	8.35	2	1	1	2	0	0	2	2	0	1	0	1
1	7.599	1	2	1	1	0	0	2	2	0	1	0	1
2	16.213	1	1	1	1	0	0	2	2	0	1	0	1
1	23.001	1	2	1	1	0	0	1	2	1	1	0	1
1	20.72	1	1	1	1	0	0	1	2	1	1	0	1
2	17.783	2	1	2	2	0	0	1	1	0	1	0	1
1	19.19	1	2	1	1	0	0	2	2	0	1	0	1
1	12.629	1	2	1	1	0	0	1	2	0	1	0	1
2	8.031	1	2	1	1	0	0	2	2	0	1	0	1
1	12.404	1	2	1	2	0	0	2	2	0	1	0	1
1	7.536	1	2	1	2	0	0	1	1	0	1	0	1
1	9.333	1	2	1	1	0	0	2	1	0	1	0	1
2	14.465	1	1	2	2	1	1	1	2	0	1	0	1
1	5.475	1	2	1	1	0	0	2	2	1	1	0	1
1	12.031	1	2	1	2	0	0	1	2	1	1	0	1
1	20.449	1	2	1	2	0	0	2	2	0	1	0	1
1	17.414	1	2	1	2	0	0	1	2	0	1	0	1
1	19.816	1	1	2	2	0	0	1	2	0	1	0	1
1	15.697	1	2	1	1	0	0	2	2	1	1	0	1
1	10.212	1	1	1	1	1	0	1	2	0	1	0	1
1	14.682	1	2	1	1	0	0	1	1	0	2	0	1
2	16.192	1	1	1	1	0	0	1	2	0	1	0	1
1	11.956	1	2	1	1	0	0	1	2	0	1	0	1
1	16.832	1	2	2	2	0	0	2	1	0	1	0	1
2	17.808	1	2	2	1	0	0	2	2	1	1	1	1
1	13.341	1	2	1	1	0	0	1	2	1	1	0	1
1	19.378	2	2	2	2	0	0	2	2	1	1	0	1
1	11.646	1	2	2	2	0	0	2	1	1	1	0	1
1	11.916	1	2	1	1	0	0	1	2	0	1	0	1
1	17.42	2	2	2	2	0	0	1	1	0	1	0	1
1	10.597	1	1	1	1	1	0	1	2	0	1	0	1
1	10.674	1	2	2	1	0	0	1	2	0	2	0	1
1	11.135	1	2	1	1	0	0	2	2	0	1	0	1
1	22.449	1	2	1	1	0	0	2	2	1	1	0	1
1	15.658	2	1	2	2	0	0	1	2	0	1	0	1
1	19.816	1	2	1	1	0	0	2	1	0	1	0	1
1	20.181	1	2	1	1	0	0	2	2	1	1	0	1
1	16.603	1	2	1	1	0	0	2	2	1	1	0	1
1	15.907	1	2	1	1	0	0	1	2	0	1	0	1
1	18.204	1	1	1	1	0	0	1	2	0	2	0	1
1	15.567	1	1	1	1	0	0	2	1	0	2	0	1
1	11.018	1	2	1	2	0	0	2	2	0	1	0	1
1	16.017	1	1	2	2	0	0	1	2	0	1	0	1
1	16.017	2	2	2	2	0	0	2	2	1	1	0	1
1	12.138	1	1	1	1	0	0	1	2	0	1	0	1
1	11.005	1	2	2	2	0	0	1	2	0	1	0	1
1	17.651	1	1	1	1	0	0	2	2	0	1	0	1
1	8.152	1	2	1	1	0	0	2	1	1	1	0	1
1	13.686	1	2	2	2	0	0	1	2	0	1	0	1
2	14.051	1	2	1	1	0	0	1	2	1	1	0	1
1	16.648	2	2	1	2	0	0	2	2	0	1	0	1
1	14.772	1	2	1	2	1	0	2	2	1	1	0	1
1	12.461	1	2	1	2	0	0	1	1	0	1	0	1
2	8.293	1	2	1	1	0	0	1	2	0	1	0	1
1	9.528	1	2	1	1	0	0	1	2	0	2	0	1
1	8.299	1	2	2	2	0	0	2	1	0	1	0	1
1	6.231	1	2	1	1	0	0	1	1	1	1	0	1
1	17.002	1	2	1	2	0	0	1	2	0	1	0	1
2	9.462	1	2	1	1	0	0	2	2	1	1	0	1
1	16.832	1	1	1	1	1	0	1	2	0	2	0	1
2	9.49	1	2	2	1	0	0	2	1	1	1	0	1
1	18.002	1	1	2	2	0	0	1	2	0	1	0	1
1	22.617	1	2	1	1	0	0	1	2	0	1	1	1
1	14.319	1	1	1	1	0	0	2	1	0	1	0	1
1	10.674	1	2	1	1	0	0	2	2	1	1	0	1
2	13.778	1	2	1	1	0	1	2	2	1	1	0	1
2	19.994	1	2	1	1	0	0	1	2	1	1	0	1
1	7.464	1	2	1	1	0	0	2	2	1	1	0	1
1	12.773	1	1	1	1	0	0	2	2	0	1	0	1
1	9.809	2	2	1	2	0	0	2	2	0	1	0	1
2	17.491	1	2	1	1	0	0	1	2	1	1	0	1
1	15.371	1	1	1	2	0	0	1	2	0	1	0	1
1	8.299	1	2	2	2	0	0	2	1	1	1	0	1
1	14.648	2	2	2	2	0	0	2	2	1	1	0	1
2	20.275	2	2	2	2	0	0	1	1	1	1	0	1
1	20.391	2	2	2	2	0	0	2	2	1	1	0	1
1	11.416	1	2	1	1	0	0	1	2	0	1	0	1
1	11.942	2	2	2	2	0	0	2	1	0	2	0	1
1	14.698	1	2	1	1	0	0	2	2	1	1	0	1
2	23.104	1	2	1	2	0	0	1	2	1	1	0	1
1	15.239	1	1	1	1	0	0	1	2	0	2	0	1
1	18.111	1	2	2	2	0	0	1	1	0	1	0	1
2	21.321	1	2	2	2	0	0	1	1	1	1	0	1
1	5.686	2	2	1	2	0	0	2	2	0	1	0	1
1	9.15	1	2	2	2	0	0	2	2	1	1	0	1
2	17.287	1	2	1	1	1	0	2	2	1	1	0	1
2	22.348	2	1	2	2	0	0	1	2	0	1	0	1
1	17.241	1	2	1	2	0	0	2	2	0	1	0	1
1	17.629	1	2	2	2	0	0	1	2	0	1	0	1
1	10.673	1	2	2	2	0	0	2	2	0	1	0	1
1	12.918	1	2	1	1	0	0	2	2	1	1	0	1
1	9.342	1	2	2	2	0	0	1	1	0	1	0	1
1	15.239	2	1	2	2	0	1	2	2	0	1	0	1
1	17.017	1	2	2	2	0	0	2	1	1	1	0	1
1	22.198	1	2	2	2	0	0	1	2	1	1	0	1
2	23.27	1	2	2	1	0	0	2	2	0	2	0	1
2	7.592	1	2	2	2	0	0	1	1	0	1	0	1
2	15.239	1	2	1	1	0	0	1	2	0	1	0	1
1	24.417	1	2	1	1	0	0	1	2	0	1	0	1
2	5.141	1	2	1	2	0	0	1	2	1	1	0	1
2	21.112	2	2	2	2	0	0	2	1	0	1	0	1
1	19.071	2	2	2	2	0	0	1	2	1	1	0	1
1	21.586	1	2	1	1	0	0	2	2	0	1	0	1
1	16.37	1	2	1	1	0	0	2	2	1	1	0	1
1	14.217	2	2	1	2	0	0	1	2	0	1	0	1
1	18.812	1	2	2	2	0	0	1	1	0	1	0	1
1	18.531	1	2	1	1	0	0	2	2	0	1	0	1
1	7.562	1	2	2	1	0	0	1	2	0	1	0	1
1	10.049	1	2	1	2	0	0	1	2	0	1	0	1
1	12.239	1	2	1	1	0	0	2	2	1	1	0	1
1	19.816	1	2	2	2	0	0	2	1	0	1	0	1
1	18.735	1	2	1	1	0	0	1	2	0	1	0	1
2	14.88	1	2	1	2	0	0	2	1	0	1	0	1
1	18.712	1	2	2	1	0	0	1	2	0	1	0	1
2	18.319	1	2	1	1	0	0	1	2	0	1	0	1
1	17.092	1	1	1	1	0	0	1	2	1	1	0	1
2	18.239	1	2	1	2	0	0	1	2	0	1	0	1
1	9.239	1	2	1	2	1	0	2	2	0	1	0	1
1	22.787	1	2	1	2	0	0	2	2	0	1	0	1
1	19.771	1	2	1	1	0	0	2	2	0	1	0	1
1	15.64	2	2	2	2	0	0	2	2	1	1	0	1
1	19.837	1	2	1	1	0	0	1	2	0	1	0	1
1	10.394	1	1	2	2	0	0	1	1	0	1	0	1
1	10.152	1	2	1	1	1	0	2	2	0	2	0	1
1	12.579	1	2	1	1	1	1	1	2	0	1	0	1
2	12.779	1	2	2	2	0	0	1	2	1	1	1	1
1	18.992	1	2	1	1	0	0	1	1	0	1	0	1
1	7.319	2	2	1	2	0	0	1	2	0	1	0	1
2	7.428	1	2	2	2	0	0	1	2	0	1	0	1
1	13.969	1	2	1	1	0	0	2	2	0	1	0	1
1	18.536	2	2	1	1	0	0	2	2	0	1	1	1
1	11.115	1	2	1	1	0	0	1	2	1	1	0	1
2	13.385	1	2	2	2	0	0	2	2	1	1	0	1
1	21.702	1	2	1	2	0	0	2	2	1	1	0	1
1	20.527	1	2	2	2	0	0	1	1	0	1	0	1
1	22.324	1	2	1	2	0	0	1	2	1	1	0	1
1	20.122	1	2	2	2	0	0	1	1	0	1	0	1
1	17.119	1	2	1	2	0	0	2	2	0	1	0	1
2	14.423	1	2	1	1	0	0	1	2	0	1	0	1
2	16.075	1	2	2	2	0	0	2	2	0	1	0	1
1	20.634	1	2	1	1	0	0	1	2	1	1	0	1
1	14.394	1	2	2	1	0	0	1	1	0	1	0	1
1	19.474	1	2	1	1	0	0	2	2	0	1	0	1
1	20.054	1	2	2	2	0	0	2	1	0	1	0	1
1	20.789	2	2	2	2	0	0	2	2	0	1	0	1
1	13.115	2	2	2	2	0	0	1	2	0	1	1	1
1	13.245	1	2	1	1	0	0	1	2	1	1	0	1
2	14.696	2	2	1	1	0	0	2	2	1	1	0	1
1	12.433	1	2	1	1	1	0	1	2	0	1	0	1
1	24.848	1	1	1	1	0	0	2	2	0	1	0	1
1	17.351	2	2	1	2	0	0	2	2	1	1	0	1
1	23.964	1	2	1	2	0	0	1	2	0	1	0	1
1	4.491	1	1	1	1	1	1	1	1	0	1	0	1
1	16.789	1	2	2	1	1	0	1	1	0	1	0	1
2	22.959	1	2	1	1	0	0	1	2	0	1	0	1
1	18.38	1	2	1	1	0	0	1	2	1	1	0	1
1	21.382	2	2	2	2	0	0	2	2	1	1	0	1
1	16.338	1	2	2	2	0	0	1	2	1	1	0	1
2	19.067	1	2	2	1	0	0	1	2	1	1	0	1
1	15.169	2	1	2	1	0	1	1	2	0	1	0	1
1	9.842	2	2	2	2	0	0	2	2	0	1	0	1
1	18.211	1	2	2	2	0	0	2	2	0	1	0	1
1	14.587	1	2	1	1	0	0	2	2	0	1	0	1
1	22.531	1	2	1	1	0	0	1	2	0	1	0	1
1	11.916	1	2	2	2	0	0	1	2	0	2	0	1
1	24.064	1	2	1	2	0	0	2	1	0	1	0	1
1	22.73	1	1	2	2	0	0	2	1	0	1	0	1
2	19.998	1	2	2	2	0	0	1	2	0	1	0	1
1	16.136	2	2	2	2	0	0	1	2	1	1	0	1
1	21.003	1	2	1	1	0	0	1	2	0	1	0	1
1	11.577	2	2	2	2	0	0	2	2	0	1	0	1
1	13.639	1	2	1	1	0	0	1	2	0	1	0	1
1	18.904	1	1	1	1	0	0	1	2	1	1	0	1
2	15.066	1	2	1	1	0	0	1	2	0	1	0	1
1	15.899	1	2	2	2	0	0	2	2	0	1	0	1
2	14.594	1	2	2	2	0	0	1	1	0	1	0	1
1	17.327	1	2	1	1	0	0	1	2	0	1	0	1
1	21.392	1	2	1	1	0	0	2	2	0	1	0	1
2	23.971	1	2	2	2	0	0	1	2	0	1	0	1
1	11.109	1	2	2	1	0	0	2	2	0	2	0	1
1	18.437	1	2	1	1	0	0	2	2	0	1	0	1
1	23.27	1	1	1	1	0	0	2	2	0	1	0	1
1	14.709	1	1	2	2	0	0	1	1	0	1	0	1
1	20.161	1	1	2	2	0	0	1	2	0	1	0	1
2	21.659	1	1	2	2	0	0	1	1	0	1	0	1
1	17.616	1	2	1	1	0	0	2	2	0	1	0	1
1	23.378	2	2	2	2	0	0	2	1	1	1	0	1
1	10.765	2	2	2	2	0	0	1	2	0	1	0	1
1	11.17	2	2	2	2	1	1	2	1	1	1	0	1
1	13.739	1	2	1	2	1	1	2	2	0	1	0	1
2	18.712	1	1	2	2	0	0	2	1	0	1	0	1
1	19.14	1	2	1	1	0	0	2	1	1	1	0	1
1	19.34	1	2	1	1	0	0	2	2	1	1	0	1
1	11.138	1	2	1	1	0	0	1	1	0	1	0	1
1	20.589	1	2	1	1	0	0	2	2	1	1	0	1
1	13.19	2	2	2	2	0	0	2	1	1	1	1	1
2	15.232	1	2	1	1	0	0	2	2	0	1	0	1
1	21.018	1	2	1	1	0	0	1	2	0	1	0	1
1	14.944	1	2	1	1	1	1	1	2	0	1	0	1
2	11.268	1	2	1	1	0	0	2	1	1	1	0	1
1	14.91	1	2	2	2	0	0	1	1	1	1	0	1
1	14.735	1	2	1	1	0	0	1	1	1	1	0	1
1	6.379	2	2	2	2	0	0	1	2	1	1	0	1
1	16.346	1	2	2	1	0	0	1	2	0	1	0	1
1	18.531	1	2	1	2	1	1	2	1	0	2	0	1
1	9.809	1	2	2	2	0	0	2	1	1	1	0	1
1	20.73	1	2	1	2	0	0	1	2	0	1	0	1
1	13.051	1	2	1	2	0	0	1	2	0	1	0	1
1	17.08	1	2	2	2	0	0	2	1	1	1	0	1
1	20.36	1	2	1	1	0	0	2	2	0	1	0	1
1	13.719	1	2	2	2	0	0	1	1	0	1	0	1
1	19.656	1	2	1	1	0	0	2	2	0	1	0	1
1	14.974	1	2	2	1	0	0	1	1	0	1	0	1
1	8.069	1	2	1	1	0	0	1	1	1	1	0	1
1	7.912	1	1	2	2	0	0	2	2	0	1	0	1
2	10.259	1	2	1	1	0	0	1	2	0	1	0	1
1	20.386	1	1	1	1	0	0	1	2	0	2	0	1
1	16.383	1	2	1	1	0	0	1	2	0	1	0	1
1	7.528	1	2	2	2	0	0	1	2	0	1	0	1
2	21.38	1	2	2	1	0	0	2	2	1	1	0	1
1	15.649	1	1	2	2	0	0	2	2	0	1	0	1
1	18.485	1	2	1	1	0	0	1	1	1	1	0	1
2	10.482	1	2	1	2	0	0	1	2	0	1	0	1
2	15.579	2	2	2	2	0	0	1	2	1	1	0	1
1	22.546	1	2	1	1	0	0	2	1	0	1	0	1
1	21.307	1	2	1	2	0	0	1	2	0	1	0	1
1	15.64	1	2	1	1	0	0	1	2	0	1	0	1
2	6.397	1	2	1	1	0	0	1	2	1	1	0	1
1	10.049	1	2	1	1	0	0	2	1	0	1	0	1
2	21.352	2	2	2	2	0	0	1	1	1	1	0	1
1	22.028	1	2	1	1	0	0	1	2	1	1	0	1
1	21.586	1	1	1	1	0	0	2	2	0	1	0	1
1	16.508	1	2	2	2	0	0	1	1	0	1	0	1
1	22.4	1	2	1	1	0	0	1	2	0	1	0	1
2	11.954	1	2	2	2	0	0	2	2	0	1	0	1
1	5.191	1	2	1	1	0	0	2	2	0	1	0	1
1	9.337	1	1	1	1	0	0	2	2	0	1	0	1
1	13.937	1	2	1	1	0	0	1	2	0	1	1	1
1	12.461	1	1	2	2	1	0	1	2	0	1	0	1
2	10.556	1	2	1	1	0	0	1	1	0	1	0	1
1	9.393	1	2	1	1	0	0	1	2	1	1	0	1
2	15.312	1	2	1	1	0	0	1	2	0	1	0	1
1	16.807	1	2	2	2	0	0	1	2	1	1	0	1
1	16.27	1	2	1	2	0	0	2	2	0	1	0	1
1	17.381	1	2	1	1	0	0	2	2	0	1	0	1
1	13.407	1	1	1	1	0	0	1	2	0	1	1	1
1	22.385	1	2	1	1	0	0	2	2	0	1	0	1
1	8.658	1	2	1	1	0	0	2	2	0	1	0	1
1	21.942	1	1	1	1	0	0	2	2	1	1	0	1
1	9.175	1	2	2	2	0	0	1	1	1	1	0	1
1	8.158	1	2	2	2	0	0	2	1	0	1	0	1
1	19.964	1	2	1	1	0	0	1	2	1	1	0	1
1	18.799	1	1	1	2	1	0	1	2	0	1	1	1
2	10.157	2	2	1	1	0	0	1	2	1	1	1	1
1	4.836	1	1	2	1	0	0	1	2	0	1	0	1
1	5.174	1	1	1	1	0	0	2	2	0	1	0	1
1	10.321	2	2	2	2	0	0	1	1	0	1	0	1
1	9.109	1	2	1	1	0	0	1	2	1	1	0	1
2	10.152	1	1	1	1	0	0	2	2	0	1	0	1
1	16.017	1	2	1	1	0	0	1	2	1	1	1	1
1	16.811	1	2	2	2	0	0	1	1	1	1	0	1
1	17.097	1	2	1	1	0	0	2	1	0	1	0	1
1	13.191	1	2	1	1	0	0	2	2	1	1	0	1
1	21.401	1	2	1	1	0	0	1	2	0	1	0	1
1	8.48	1	2	1	1	0	0	1	2	0	1	0	1
1	9.238	1	2	1	1	0	0	1	2	0	1	0	1
1	12.274	1	2	2	2	0	0	1	1	0	1	0	1
1	8.628	1	2	1	1	0	0	2	2	0	1	0	1
1	10.702	1	2	2	2	0	0	1	2	0	2	0	1
1	9.873	1	2	1	1	0	0	1	1	0	1	0	1
1	18.277	1	2	1	1	0	0	1	1	0	1	1	1
1	21.829	1	2	2	2	1	1	1	1	0	1	0	1
1	20.819	1	1	1	1	0	0	1	2	0	1	0	1
1	22.808	1	2	2	2	0	0	2	1	1	1	0	1
2	19.528	1	2	2	2	0	0	2	1	0	1	0	1
1	17.425	1	2	2	2	0	0	2	1	0	1	0	1
1	9.713	2	1	1	2	0	0	1	2	0	1	0	1
1	18.877	1	2	1	2	0	0	1	1	0	1	0	1
1	7.623	1	2	2	2	0	0	2	1	0	1	1	1
2	5.461	2	2	2	2	1	0	2	1	0	2	0	1
1	13.051	1	2	1	2	0	0	1	2	0	1	0	1
1	22.264	1	2	1	1	0	0	2	2	1	1	0	1
2	8.491	1	2	2	2	0	0	2	2	1	1	0	1
1	18.285	1	2	2	2	0	0	1	2	0	1	0	1
2	15.519	1	2	2	2	0	0	1	1	0	1	0	1
2	6.655	1	1	1	1	0	0	2	1	0	2	0	1
1	19.078	1	2	1	1	0	0	2	1	0	1	0	1
2	6.457	1	2	2	2	0	0	1	1	0	1	0	1
2	8.574	1	2	2	2	0	0	1	2	0	1	0	1
1	15.217	1	2	1	1	0	0	1	2	1	1	0	1
2	21.669	2	2	2	2	0	0	1	2	1	1	0	1
1	8.819	1	2	1	2	0	0	1	2	0	1	0	1
2	23.895	1	2	1	1	0	0	1	1	0	1	0	1
1	10.973	1	2	1	1	0	0	2	1	1	1	0	1
1	17.218	1	2	1	1	0	0	1	1	0	1	0	1
2	20.923	1	2	1	1	0	0	2	2	0	1	0	1
1	21.321	1	2	1	1	0	0	1	1	1	1	0	1
1	18.74	1	2	1	1	0	0	1	2	0	1	0	1
1	15.466	1	2	1	1	0	0	1	2	0	2	0	1
1	13.793	1	2	1	2	0	0	1	1	0	1	0	1
1	16.78	1	2	2	2	0	0	1	2	1	1	0	1
1	11.646	1	2	1	1	0	0	1	2	0	2	1	1
1	22.963	1	2	1	1	0	0	1	2	0	1	0	1
1	7.385	1	2	1	1	0	0	1	2	1	1	0	1
2	9.249	1	2	1	1	0	0	2	2	0	1	0	1
1	15.121	1	2	2	2	0	0	2	1	1	1	0	1
1	19.159	1	2	1	1	0	0	1	2	1	1	0	1
1	15.909	1	2	2	2	0	0	2	2	1	1	0	1
1	5.869	2	1	1	1	0	0	2	2	0	1	1	1
2	15.319	1	2	1	1	0	0	2	2	1	1	0	1
1	13.68	1	2	1	1	0	0	1	2	0	1	1	1
1	16.508	1	2	1	1	0	0	2	1	0	1	0	1
1	12.043	1	1	1	2	0	0	2	2	0	1	0	1
1	13.506	2	1	2	2	0	1	1	1	0	1	0	1
2	7.461	1	2	2	2	1	0	1	2	0	1	0	1
2	7.1	1	2	1	2	0	0	2	1	1	1	0	1
1	10.282	1	2	2	2	0	0	2	2	1	1	0	1
2	9.945	2	2	2	2	1	1	2	2	0	1	0	1
1	12.228	1	2	1	2	0	0	2	2	0	1	0	1
1	23.419	1	2	1	1	0	0	1	2	0	1	0	1
1	21.003	1	2	1	1	0	0	2	2	1	1	0	1
1	18.485	2	2	1	1	0	0	1	1	0	1	0	1
1	7.73	1	1	1	1	0	0	2	2	0	2	0	1
1	20.095	1	2	2	2	0	0	1	1	1	1	0	1
1	15.174	1	2	2	1	0	0	1	1	0	1	0	1
1	17.792	1	1	2	2	0	0	2	2	0	1	0	1
1	13.432	1	2	2	1	1	1	1	2	1	1	0	1
2	13.844	1	2	1	1	0	0	1	2	1	1	0	1
2	20.484	1	2	1	2	0	0	2	2	0	1	0	1
1	13.778	1	2	1	1	0	0	1	2	0	1	0	1
1	12.579	1	2	1	1	0	0	1	1	1	1	0	1
1	17.847	1	2	1	1	1	1	1	2	0	1	0	1
2	16.277	1	2	1	1	1	0	1	2	0	1	0	1
1	21.697	1	2	1	1	1	1	1	1	0	1	0	1
1	23.598	2	2	2	2	0	0	2	2	1	1	0	1
1	10.448	1	2	1	1	0	0	1	2	1	1	0	1
1	7.843	1	2	1	1	0	0	2	2	1	1	1	1
2	21.19	1	2	1	1	0	0	1	1	0	1	0	1
1	19.964	1	2	1	1	0	0	2	2	0	1	0	1
1	12.635	2	2	2	2	0	0	1	2	0	1	0	1
1	17.18	1	2	1	1	0	0	1	1	0	1	0	1
2	6.12	1	2	1	1	0	0	1	2	1	1	0	1
1	7.143	1	2	1	1	0	0	1	2	0	1	0	1
2	19.506	1	2	1	2	0	0	1	2	0	1	0	1
1	18.111	1	2	1	1	0	0	2	1	0	1	0	1
1	11.756	1	2	1	2	0	0	2	2	1	1	0	1
1	16.233	1	2	2	2	0	0	2	1	0	1	0	1
1	11.86	1	2	1	1	0	0	1	2	1	1	0	1
1	10.753	2	2	2	2	1	0	2	1	0	1	0	1
1	19.73	1	2	1	1	0	0	2	2	0	1	0	1
2	15.26	1	1	2	1	0	0	1	2	0	1	1	1
1	8.164	1	2	1	1	0	0	2	2	0	1	0	1
1	13.965	1	2	1	2	0	0	2	2	0	1	0	1
1	21.743	1	1	1	1	0	0	1	1	0	1	0	1
2	24.717	1	2	2	2	0	0	1	2	0	1	0	1
1	7.799	1	2	1	1	1	1	2	2	0	1	0	1
2	16.276	1	2	1	2	0	0	1	2	1	1	0	1
1	13.954	1	2	1	1	0	0	1	2	0	1	0	1
1	9.303	1	2	1	1	0	1	1	2	0	1	0	1
1	14.581	1	2	1	1	0	0	1	1	0	1	0	1
1	22.737	2	2	2	2	0	0	2	2	0	1	0	1
1	11.757	2	2	1	2	0	0	2	1	1	1	0	1
1	19.474	2	1	2	2	0	0	1	2	0	1	0	1
1	9.486	1	2	2	2	0	0	2	2	0	1	0	1
2	15.561	1	2	1	1	0	0	2	2	1	1	0	1
1	7.505	1	2	1	2	1	0	2	2	0	1	0	1
1	17.505	1	2	1	1	0	0	1	1	0	1	0	1
1	22.997	1	2	2	2	0	0	1	1	0	1	0	1
1	7.153	1	2	1	2	0	0	2	1	0	1	0	1
1	16.484	1	2	1	1	0	0	2	1	0	1	0	1
1	23.752	1	2	1	1	0	0	1	2	0	1	0	1
1	10.277	2	2	2	2	0	0	1	2	0	1	0	1
2	16.339	1	2	2	2	0	0	1	1	0	1	0	1
1	15.622	1	2	2	2	0	0	2	1	1	1	0	1
1	14.615	1	2	1	1	0	0	1	1	1	1	0	1
2	8.792	1	2	1	1	0	0	1	2	0	1	0	1
2	9.213	1	2	1	2	0	0	2	1	0	1	0	1
1	20.764	1	1	1	1	0	0	1	2	1	1	0	1
1	20.614	1	2	2	2	0	0	1	2	1	1	0	1
2	13.589	1	1	2	2	0	0	2	1	0	1	0	1
1	14.534	1	2	1	1	0	0	2	2	1	1	0	1
2	20.278	1	2	1	1	0	0	2	2	0	1	0	1
2	11.31	2	2	2	2	0	0	2	1	0	1	0	1
1	10.433	1	2	1	1	0	0	1	2	0	1	0	1
1	10.801	1	2	1	1	0	0	1	2	0	1	0	1
1	13.715	1	2	1	1	0	1	2	2	1	1	0	1
1	12.036	1	2	1	1	0	0	1	2	0	1	0	1
1	9.265	1	2	1	1	0	0	1	2	0	1	0	1
2	15.581	1	2	1	2	1	1	1	2	0	1	0	1
1	12.026	2	2	1	1	0	0	1	2	0	1	0	1
1	14.01	1	1	2	1	0	0	2	1	0	1	0	1
1	13.157	1	2	1	1	0	0	2	2	0	1	0	1
1	16.071	2	2	1	2	0	0	2	2	0	1	0	1
1	14.804	1	2	2	2	0	0	2	1	1	1	0	1
1	22.931	1	2	2	2	0	0	2	2	1	1	0	1
1	17.002	1	2	1	2	0	0	2	2	0	1	0	1
1	7.897	1	2	1	1	0	0	1	2	1	1	0	1
1	9.556	2	2	1	2	1	0	2	2	0	1	0	1
2	17.294	2	2	2	2	0	0	2	1	0	1	0	1
2	14.924	1	1	2	2	0	0	2	1	0	1	0	1
1	12.461	2	2	2	2	0	0	2	2	1	1	0	1
1	10.166	1	2	2	2	0	0	2	2	0	1	0	1
1	18.1	1	2	1	2	0	0	1	2	1	1	0	1
1	11.1	1	2	2	2	0	0	1	2	0	1	0	1
1	14.806	1	1	1	2	0	0	1	2	1	1	0	1
1	18.393	1	2	1	1	1	1	1	2	0	2	0	1
1	20.171	1	2	1	1	0	0	2	1	1	1	0	1
1	9.175	1	2	1	1	0	0	2	2	1	1	0	1
2	8.009	1	2	1	1	0	0	1	2	1	1	0	1
1	24.401	1	2	2	1	0	0	1	2	0	1	0	1
2	13.595	1	1	1	2	0	0	1	2	1	1	0	1
1	10.346	1	2	1	1	0	0	2	2	1	1	0	1
1	6.035	2	2	2	2	0	0	2	1	1	1	0	1
1	16.137	1	2	2	2	1	1	2	2	0	1	0	1
2	19.747	1	2	1	2	0	0	1	2	0	1	0	1
1	11.314	1	2	1	1	0	0	1	1	0	1	0	1
1	19.573	1	2	2	2	0	0	1	2	0	1	0	1
1	15.304	1	2	1	1	0	0	1	2	1	1	0	1
1	18.816	1	1	2	2	0	0	2	2	0	1	0	1
1	14.953	1	1	1	2	0	0	1	2	0	1	0	1
1	9.798	1	2	1	1	0	0	2	2	1	1	0	1
2	7.513	1	1	1	2	0	0	2	2	0	1	0	1
2	10.867	1	2	1	2	0	0	1	2	1	1	0	1
1	17.202	1	2	1	2	0	0	2	2	1	1	0	1
1	8.845	1	1	1	1	0	0	2	2	0	1	1	1
1	19.245	1	2	1	2	0	0	2	1	1	1	0	1
2	6.09	1	2	1	1	0	0	1	2	0	1	0	1
1	8.762	1	2	1	2	0	0	1	2	0	1	0	1
1	12.659	1	2	2	2	0	0	2	2	1	1	0	1
1	6.924	1	1	1	1	0	0	1	2	0	1	0	1
1	23.9	1	2	2	2	0	0	1	1	0	1	0	1
1	9.278	1	1	2	1	0	0	1	2	0	1	0	1
2	11.211	1	2	1	1	0	0	2	1	0	1	0	1
1	8.263	1	2	1	1	0	0	2	2	0	1	0	1
1	6.172	1	2	1	1	0	0	2	2	1	1	0	1
1	22.218	1	2	1	1	0	0	2	2	0	1	0	1
1	16.412	2	2	2	2	0	0	1	2	0	1	0	1
1	16.438	1	2	1	1	0	0	2	2	1	1	1	1
2	10.627	1	2	2	2	0	0	1	1	0	1	0	1
1	7.042	1	2	1	2	1	1	1	2	1	1	0	1
1	11.173	2	2	1	2	0	0	2	2	1	1	0	1
2	10.025	2	2	1	2	0	0	2	2	1	1	0	1
1	12.239	1	2	1	1	0	0	2	2	0	1	0	1
1	6.882	1	2	1	1	0	0	2	2	0	1	0	1
1	9.342	1	2	1	2	0	0	2	2	0	1	0	1
1	11.965	2	1	1	1	0	0	2	2	0	2	0	1
1	13.421	1	2	1	1	0	0	2	2	1	1	0	1
2	16.449	2	2	2	2	0	0	2	1	1	1	0	1
1	11.21	1	1	2	2	0	0	1	1	0	1	0	1
2	18.188	1	2	1	1	0	0	2	2	1	1	0	1
1	23.079	1	2	1	1	0	0	2	1	1	1	0	1
1	14.974	2	2	2	2	0	0	2	1	0	1	0	1
1	13.137	1	2	2	2	0	0	1	2	0	1	1	1
1	13.991	1	2	1	1	0	0	1	2	1	1	0	1
2	7.858	2	2	1	2	0	0	1	1	0	1	0	1
1	14.369	1	2	1	2	0	0	1	1	0	1	0	1
1	23.866	1	2	1	1	0	0	1	2	0	1	0	1
1	13.635	1	2	2	2	0	0	1	2	0	1	0	1
1	12.237	1	2	1	1	0	0	1	2	1	1	0	1
1	9.255	2	2	2	2	0	0	2	2	0	1	0	1
2	18.491	1	2	1	1	0	0	1	2	0	1	0	1
1	22.613	2	2	2	2	1	1	2	1	0	1	0	1
1	8.757	1	2	1	1	0	0	2	2	1	1	0	1
1	4.508	2	2	2	2	0	0	1	1	0	1	0	1
1	14.944	1	2	1	1	0	1	1	1	0	1	0	1
1	12.965	1	2	2	2	0	0	1	2	1	1	0	1
1	19.119	1	2	1	1	0	0	2	2	0	1	0	1
1	12.74	2	2	1	2	0	0	2	1	1	1	0	1
1	23.469	1	2	1	1	1	1	2	2	1	1	0	1
1	10.998	1	2	1	1	0	0	1	2	1	1	0	1
1	18.991	1	2	1	1	0	0	2	2	1	1	0	1
1	17.355	1	2	1	1	0	0	1	1	0	1	0	1
1	8.943	1	2	1	1	1	0	1	2	1	1	0	1
1	7.399	1	2	1	1	0	0	1	2	0	1	0	1
1	8.537	1	2	1	1	0	0	1	2	0	1	0	1
2	6.576	2	2	2	2	0	0	2	1	1	1	0	1
1	12.523	1	2	2	2	0	0	1	2	0	1	0	1
1	15.687	2	2	2	2	0	0	2	2	0	1	0	1
1	7.437	1	2	1	1	0	0	1	2	0	1	0	1
1	19.571	2	2	2	2	0	0	2	1	1	1	0	1
1	13.353	1	2	2	2	0	0	1	2	0	1	0	1
2	7.663	2	2	2	1	0	0	1	2	1	1	0	1
2	18.051	1	2	1	2	0	0	1	2	1	1	0	1
1	16.595	1	2	1	1	0	1	1	2	0	1	0	1
1	10.166	1	2	2	2	0	0	2	2	1	1	0	1
1	12.822	1	2	1	1	0	0	1	2	0	1	0	1
1	11.927	2	2	2	2	0	0	2	2	1	1	0	1
1	16.169	1	1	1	1	0	0	1	1	0	1	0	1
1	16.671	1	2	2	2	1	0	2	1	1	1	0	1
2	12.408	1	2	1	1	0	0	1	2	0	2	0	1
1	9.407	1	2	2	2	0	0	1	2	0	1	0	1
2	8.151	1	2	1	1	0	0	1	2	0	1	0	1
2	8.025	1	1	2	2	0	0	1	2	0	1	0	1
1	6.243	1	2	1	1	0	0	2	2	1	1	1	1
1	14.773	2	2	2	2	1	1	1	1	1	1	0	1
1	12.123	1	2	1	1	0	0	2	2	1	1	0	1
1	10.791	1	2	1	1	0	0	2	2	1	1	0	1
1	22.378	1	2	1	1	0	0	1	2	1	1	0	1
1	18.037	1	2	1	1	0	0	1	2	1	1	0	1
1	21.903	1	2	1	2	0	0	2	2	0	1	0	1
1	5.602	1	2	1	1	0	0	2	2	1	1	0	1
2	19.547	1	2	2	2	0	0	1	2	1	1	0	1
1	19.771	1	2	1	2	0	0	2	2	0	1	0	1
1	17.957	1	2	2	1	0	0	1	2	0	1	0	1
1	11.236	1	2	1	1	0	0	2	2	0	1	0	1
1	24.926	1	1	1	2	0	0	2	2	0	2	0	1
1	15.289	1	2	1	1	0	0	2	2	1	1	0	1
1	16.169	1	2	1	1	1	0	1	2	0	1	0	1
1	10.166	1	2	1	1	0	0	1	2	0	1	0	1
1	17.382	1	1	1	1	0	0	1	2	0	1	0	1
1	6.311	1	1	1	1	0	0	1	2	0	1	0	1
1	17.495	2	2	2	2	0	0	2	1	1	1	0	1
1	9.715	1	2	1	1	1	0	1	2	0	1	0	1
1	9.172	1	2	1	1	0	0	2	2	0	1	0	1
1	15.097	1	2	2	2	0	0	2	1	0	1	0	1
1	4.891	2	2	2	2	0	0	2	2	1	1	0	1
1	22.175	1	2	1	1	0	0	1	2	1	1	0	1
1	14.775	1	2	1	1	0	0	2	2	0	2	0	1
1	9.988	2	1	1	2	0	0	2	2	0	1	0	1
1	7.031	2	2	1	1	0	0	2	2	1	1	0	1
1	8.709	1	2	2	2	0	0	2	2	1	1	0	1
1	22.579	1	2	2	2	1	1	2	1	0	1	0	1
1	11.601	1	2	2	2	0	0	1	2	0	1	0	1
2	10.019	2	2	2	2	0	0	1	2	1	1	0	1
1	20.955	1	2	2	2	0	0	1	1	1	1	0	1
1	12.741	1	2	1	1	0	0	1	2	0	1	0	1
1	13.752	1	2	1	1	0	0	1	2	0	1	0	1
2	7.726	1	1	1	1	0	0	1	2	0	1	0	1
1	6.984	1	1	1	1	0	0	2	2	0	1	0	1
1	21.525	1	2	1	1	0	0	1	2	0	1	0	1
2	5.141	1	2	1	1	0	0	2	2	0	1	0	1
1	17.137	2	2	1	2	0	0	1	2	0	1	0	1
1	11.982	1	2	1	1	0	0	1	2	1	1	0	1
2	18.474	1	2	1	1	0	0	2	1	1	1	0	1
2	14.266	1	2	2	2	0	0	1	2	0	1	0	1
1	11.567	1	2	1	1	0	0	1	2	0	1	0	1
1	7.437	2	1	1	1	0	0	1	1	0	1	0	1
1	21.854	1	2	1	2	1	0	1	2	1	1	0	1
1	12.707	1	2	1	1	0	0	1	2	1	1	0	1
1	21.212	1	2	1	2	0	0	2	2	0	1	0	1
1	11.67	2	2	2	2	0	0	2	2	0	1	0	1
1	10.15	2	2	1	1	0	0	2	1	0	1	0	1
2	9.462	1	2	1	1	0	0	2	2	1	1	0	1
1	10.572	1	2	1	1	0	0	1	2	1	1	0	1
2	10.708	1	2	1	2	0	0	1	2	1	1	0	1
2	17.078	2	2	2	2	0	0	1	1	1	1	0	1
1	15.393	1	2	1	1	0	0	1	2	1	1	0	1
1	9.995	1	2	1	2	0	0	2	2	0	1	0	1
2	10.973	1	2	1	1	0	0	1	2	1	1	0	1
1	18.111	1	2	2	2	0	0	1	1	0	1	0	1
1	14.855	2	2	2	2	0	0	1	1	1	1	0	1
1	11.376	2	2	1	1	0	0	1	2	1	1	0	1
1	13.158	1	2	1	1	0	0	1	2	1	1	0	1
1	16.583	1	1	2	2	0	0	2	2	0	1	0	1
1	17.506	1	2	1	2	0	0	2	2	1	1	0	1
1	14.426	1	2	1	1	0	0	2	2	1	1	0	1
1	9.628	2	1	2	1	0	0	2	2	0	1	0	1
1	6.45	1	1	1	1	0	0	2	2	0	1	0	1
1	18.694	1	2	1	1	0	0	1	2	0	1	0	1
1	13.081	1	2	2	2	0	0	1	1	1	1	0	1
1	21.936	1	1	1	1	0	0	1	2	0	1	0	1
1	9.895	1	2	1	1	0	0	2	2	0	1	0	1
1	11.815	1	2	2	2	0	0	1	2	1	1	0	1
1	8.031	2	2	2	2	0	0	1	2	1	1	0	1
1	10.797	1	2	1	2	0	0	2	2	0	1	0	1
1	5.183	2	1	2	2	0	0	1	1	0	1	0	1
1	11.169	2	2	2	2	0	0	2	1	1	1	1	1
1	17.969	1	2	2	2	0	0	1	1	0	1	0	1
1	6.62	2	2	1	1	0	0	1	2	0	1	0	1
1	10.69	1	2	1	2	0	0	1	2	0	1	0	1
2	12.635	1	2	1	1	0	0	2	2	1	1	0	1
1	14.723	1	2	1	1	0	0	2	2	1	1	0	1
1	20.57	2	1	2	2	1	0	1	2	0	1	0	1
1	11.24	1	2	1	1	0	1	2	2	0	1	0	1
1	14.164	1	2	1	1	0	0	1	1	0	1	0	1
1	12.865	1	2	1	2	0	0	1	2	0	1	0	1
1	13.321	1	1	1	1	0	0	1	1	0	1	0	1
1	11.026	1	2	1	1	0	1	2	2	1	1	0	1
1	8.752	1	2	1	1	0	0	2	1	1	1	0	1
1	13.574	2	2	2	2	0	0	1	1	1	1	0	1
1	11.712	1	2	2	1	0	0	2	2	0	1	0	1
1	7.377	1	2	2	2	0	0	1	2	1	1	0	1
1	8.012	1	2	2	2	0	0	2	2	0	1	1	1
2	6.813	2	2	2	2	0	0	2	1	1	1	0	1
1	12.899	1	2	1	2	0	0	2	2	1	1	0	1
2	16.352	1	2	1	1	0	0	2	2	0	2	0	1
1	14.385	2	2	1	2	0	0	1	2	0	1	0	1
1	9.609	1	2	1	1	0	0	1	2	0	1	0	1
1	13.968	1	2	1	1	0	0	1	2	1	1	0	1
1	6.873	2	2	1	1	0	0	2	2	1	1	0	1
1	13.454	1	2	1	1	0	0	1	2	0	1	0	1
2	8.321	1	2	1	1	0	0	1	2	1	1	0	1
1	11.915	1	2	2	2	0	0	1	2	0	1	0	1
1	21.89	1	1	1	2	1	0	2	2	0	1	0	1
1	7.652	2	2	2	2	0	0	1	2	0	1	0	1
2	19.596	1	2	1	1	0	0	1	2	0	1	0	1
1	8.821	1	2	1	2	0	0	2	2	1	1	0	1
1	22.359	2	1	2	2	0	0	2	2	0	1	0	1
2	14.783	2	1	1	1	0	0	1	2	0	1	0	1
2	9.883	2	1	2	2	0	0	2	1	0	1	0	1
1	9.967	1	1	1	1	0	0	2	2	1	1	0	1
2	22	1	1	1	2	0	0	1	2	0	1	0	1
1	11.135	2	1	1	2	0	0	1	2	0	1	0	1
1	6.567	2	1	1	1	0	0	2	1	1	1	0	1
1	13.478	1	2	1	2	0	0	2	2	0	1	0	1
1	11.363	1	2	1	1	1	0	1	2	0	1	0	1
1	19.578	1	2	1	1	0	0	2	2	0	1	0	1
1	17.301	1	2	1	1	0	0	1	2	0	1	0	1
1	12.028	1	2	1	1	0	0	1	1	1	1	0	1
1	11.092	1	2	1	1	0	0	2	2	1	1	0	1
2	10.559	1	1	2	1	0	0	2	2	0	1	0	1
1	9.451	2	2	1	2	0	0	1	1	1	1	0	1
2	17.924	1	2	1	1	0	0	1	2	1	1	0	1
2	5.842	1	2	1	1	0	0	1	2	1	1	0	1
1	14.722	1	2	1	1	1	1	2	2	0	1	0	1
1	17.772	1	2	1	1	0	0	2	1	0	1	0	1
2	16.315	1	2	1	1	0	0	1	2	0	1	0	1
1	8.996	2	2	2	2	0	0	2	2	0	2	0	1
1	19.891	1	2	1	1	0	0	1	2	0	1	0	1
2	18.924	1	2	2	2	0	0	2	2	0	1	0	1
1	20.105	1	1	1	1	0	0	2	2	1	1	0	1
1	6.947	1	2	1	1	0	0	1	1	0	1	0	1
1	12.007	1	2	1	1	0	0	1	2	0	1	0	1
1	11.843	1	1	1	1	0	0	1	2	0	1	0	1
2	5.665	1	2	1	1	0	0	2	2	0	1	0	1
2	15.913	1	2	1	1	0	0	1	1	0	1	0	1
1	15.466	1	2	2	1	0	0	1	2	0	1	1	1
1	16.913	1	2	1	1	0	0	1	1	0	1	0	1
2	11.363	1	2	1	1	0	0	2	2	0	2	0	1
1	11.738	1	2	1	1	0	0	2	1	0	1	0	1
2	8.136	1	1	2	2	0	0	2	1	0	1	0	1
1	21.331	1	2	1	1	0	0	1	2	1	1	0	1
1	21.386	1	2	1	1	0	0	2	2	0	2	1	1
1	12.354	1	2	1	2	0	0	1	2	0	1	0	1
1	24.584	1	1	2	2	0	0	1	1	0	1	0	1
2	18.799	1	2	1	1	0	0	2	2	0	1	1	1
1	9.499	1	2	1	1	0	0	2	2	1	1	0	1
1	12.081	1	2	1	1	0	0	1	2	0	1	0	1
1	19.21	2	2	1	1	0	0	1	1	0	1	0	1
1	14.302	1	2	2	2	0	0	2	2	1	1	0	1
1	15.031	1	2	1	1	0	0	2	1	0	1	0	1
1	19.879	1	2	2	2	0	0	2	2	0	1	0	1
1	11.676	1	2	1	1	0	0	2	2	1	1	0	1
1	21.939	1	2	1	1	0	0	1	1	0	1	0	1
2	12.942	1	2	1	1	0	0	1	2	0	1	1	1
1	16.633	1	2	2	2	0	0	1	1	0	1	0	1
2	12.271	2	1	2	2	0	0	2	2	0	1	0	1
1	20.387	1	2	1	2	0	0	2	2	0	1	0	1
1	11.516	1	2	1	1	0	0	1	2	0	1	0	1
1	22.077	1	2	1	1	0	0	2	1	1	1	0	1
1	12.588	2	2	2	2	0	0	1	2	0	1	0	1
1	8.838	1	2	2	2	0	0	2	2	1	1	0	1
1	6.118	1	2	1	1	0	0	1	2	0	1	0	1
2	9.923	1	2	1	2	0	0	1	2	0	1	0	1
1	18.915	1	2	1	2	0	0	1	1	0	1	0	1
1	21.436	1	2	1	1	1	0	1	1	1	1	0	1
1	19.567	1	2	2	2	0	1	2	1	0	1	0	1
1	10.765	2	1	1	1	0	0	1	2	0	1	0	1
1	16.096	1	2	1	1	0	0	2	2	0	1	0	1
1	7.865	1	1	1	1	0	0	2	1	0	1	0	1
2	10.765	1	2	2	2	0	0	1	2	1	1	0	1
1	14.227	1	2	1	1	0	0	2	2	0	1	0	1
1	9.493	1	2	1	1	0	0	2	2	1	1	0	1
1	6.329	2	1	1	2	0	0	2	2	0	1	0	1
1	17.653	1	2	1	1	0	0	1	2	0	1	0	1
1	15.118	1	2	1	2	0	0	1	2	0	1	0	1
1	19.307	1	2	1	1	0	0	2	2	1	1	0	1
1	19.816	1	2	1	1	0	0	1	2	0	1	0	1
1	13	2	2	2	1	0	0	2	2	0	1	0	1
1	10.059	2	2	1	2	0	0	2	2	0	1	0	1
1	20.73	1	2	1	1	0	0	1	2	1	1	0	1
1	11.473	1	2	2	2	0	0	1	2	1	1	0	1
1	19.601	1	2	2	2	0	0	2	1	1	1	0	1
1	7.691	2	2	2	2	0	0	1	1	1	1	0	1
1	21.038	1	2	1	1	0	0	2	2	0	2	0	1
1	8.756	1	2	1	1	0	0	1	2	0	1	0	1
1	7.461	1	2	1	1	0	0	2	2	0	1	0	1
1	14.974	1	2	1	1	0	0	1	2	0	1	0	1
1	12.548	1	2	1	1	0	0	2	2	1	1	0	1
2	7.758	1	2	1	1	0	0	2	2	0	1	0	1
1	7.615	1	2	1	1	0	0	2	2	1	1	0	1
2	17.81	2	2	2	2	0	0	2	1	0	1	0	1
1	12.917	1	1	1	1	0	0	1	2	0	1	0	1
1	16.339	1	2	1	1	0	0	1	2	1	1	0	1
2	14.188	1	2	1	1	0	0	1	2	0	1	0	1
2	15.244	1	2	1	1	0	0	1	2	1	1	0	1
2	16.888	2	1	2	2	0	0	2	2	0	1	0	1
1	15.579	1	2	1	2	0	0	1	2	1	1	0	1
2	6.344	1	2	2	2	0	0	1	1	0	1	0	1
1	6.542	1	2	1	1	0	0	1	1	0	1	0	1
1	14.418	1	2	1	1	0	0	2	2	0	1	0	1
1	9.535	1	2	1	1	0	0	2	2	1	1	0	1
2	23.754	1	2	1	1	0	0	1	2	0	1	0	1
1	23.189	1	2	1	1	1	1	2	2	0	1	0	1
2	13.573	1	2	1	1	0	0	1	2	1	1	0	1
1	17.294	1	2	1	2	0	0	1	2	1	1	0	1
1	7.448	1	2	2	1	0	0	2	2	0	1	0	1
1	6.75	1	2	1	1	0	0	2	2	1	1	0	1
1	15.146	1	2	1	1	0	0	1	2	1	1	0	1
2	9.306	1	2	2	2	0	0	1	1	0	1	0	1
1	19.871	1	2	1	1	0	0	2	1	1	1	0	1
1	20.023	1	2	1	1	0	0	1	2	1	1	0	1
1	10.662	1	2	1	1	0	0	2	2	0	1	0	1
1	21.837	2	2	2	2	0	0	1	2	1	1	0	1
2	8.3	1	1	1	1	0	0	1	1	0	1	0	1
1	9.467	1	2	1	1	0	0	1	2	0	1	0	1
1	19.381	1	1	1	1	0	0	1	2	0	1	0	1
1	13.862	1	2	1	1	0	0	1	2	1	1	0	1
2	12.475	1	2	1	1	0	0	1	2	1	1	0	1
1	8.129	1	2	1	1	0	0	1	2	1	1	0	1
2	8.021	1	2	1	1	0	0	1	2	1	1	0	1
1	15.341	2	2	2	2	0	0	2	2	1	1	0	1
1	17.805	1	2	1	1	0	0	1	2	0	1	0	1
2	4.347	1	1	2	1	0	0	2	1	0	2	0	1
1	18.113	1	2	2	2	0	0	2	1	0	1	0	1
1	20.265	1	2	2	2	0	0	1	1	0	1	0	1
1	15.798	1	2	1	2	0	0	2	2	0	1	0	1
1	20.494	2	1	1	2	0	0	1	2	0	1	0	1
2	15.003	1	2	1	1	0	0	1	1	1	1	0	1
1	23.804	2	1	2	2	0	0	2	2	0	1	0	1
1	18.851	2	2	1	2	0	0	1	2	1	1	0	1
1	24.458	1	2	1	1	0	0	1	2	1	1	0	1
1	15.644	1	2	1	1	0	0	2	1	1	1	0	1
1	9.328	1	1	1	1	0	0	1	2	0	1	0	1
2	17.541	1	1	1	1	0	0	1	2	0	1	0	1
2	15.356	1	2	1	1	0	0	1	1	0	1	0	1
1	16.815	1	2	1	1	0	0	1	2	0	1	0	1
1	11.505	2	2	1	2	0	0	2	2	0	1	0	1
1	17.565	1	2	2	2	0	0	2	1	1	1	0	1
1	13.381	2	2	2	2	0	0	1	1	0	1	0	1
1	22.621	1	1	2	2	0	0	1	1	0	1	0	1
1	16.649	1	2	1	1	0	0	2	2	0	1	0	1
1	18.319	2	2	1	2	0	0	2	2	0	1	0	1
1	14.795	1	2	1	1	0	0	2	2	1	1	0	1
2	16.454	1	2	1	2	0	0	1	1	0	1	0	1
2	9.479	1	2	1	1	0	0	2	2	0	1	0	1
1	4.265	2	2	1	1	0	0	1	2	1	1	0	1
1	21.225	1	2	2	2	0	0	1	1	1	1	0	1
1	17.682	1	2	1	1	0	0	1	2	0	1	0	1
1	8.3	1	2	1	1	0	0	1	2	1	1	0	1
1	18.316	1	1	1	1	0	0	2	2	1	1	0	1
1	11.076	2	1	1	2	0	0	1	1	1	1	0	1
2	22.157	2	2	2	2	0	0	1	1	0	1	1	1
1	19.521	1	2	1	1	0	0	1	2	1	1	0	1
1	15.987	1	2	1	1	0	0	2	2	1	1	0	1
1	17.285	1	2	1	2	0	0	1	2	0	1	0	1
1	18.867	1	2	1	1	0	0	2	2	1	1	0	1
1	19.264	2	1	1	1	0	0	1	2	1	1	0	1
2	20.042	1	2	2	2	0	0	1	1	1	1	0	1
1	22.524	1	2	1	2	0	0	2	2	0	1	0	1
1	15.232	1	2	1	1	0	0	1	2	1	1	0	1
1	19.023	2	2	2	2	0	0	1	2	0	1	0	1
1	12.075	1	2	1	2	0	0	1	2	1	1	0	1
1	7.787	1	2	1	1	0	0	2	2	1	1	0	1
1	20.94	2	2	1	2	0	0	2	2	1	1	0	1
1	13.453	2	2	2	1	1	0	1	1	1	1	0	1
1	22.453	1	2	1	1	0	0	1	2	0	1	0	1
1	17.337	1	2	1	2	0	0	2	2	0	1	0	1
1	20.666	1	1	2	2	0	0	2	1	0	1	0	1
1	19.026	1	1	1	1	0	0	2	2	0	2	0	1
2	12.775	1	2	1	2	0	0	2	1	0	1	0	1
1	17.061	2	1	2	2	0	0	1	2	0	1	0	1
1	12.802	2	2	1	1	0	0	2	2	0	1	0	1
1	8.049	1	2	1	1	0	0	1	2	1	1	0	1
1	13.339	1	2	1	1	0	0	1	2	1	1	0	1
1	10.966	2	2	1	2	0	0	2	1	1	1	0	1
2	16.736	1	2	1	1	0	0	2	2	0	1	0	1
1	18.664	2	1	1	2	0	0	2	2	0	1	0	1
1	23.273	1	2	1	1	0	0	2	2	0	1	0	1
1	4.392	1	2	1	1	0	0	2	2	0	1	0	1
1	18.357	1	1	2	2	0	0	2	2	0	1	0	1
2	13.274	1	2	1	1	0	0	2	2	0	1	0	1
1	11.986	1	2	1	1	0	0	2	2	0	1	0	1
1	19.029	1	2	1	1	0	0	2	2	1	1	0	1
2	9.7	1	2	1	1	0	0	2	2	0	2	1	1
1	24.112	1	1	1	1	1	1	1	2	0	1	0	1
2	18.204	1	2	1	1	0	0	1	2	1	1	0	1
1	14.478	2	2	2	2	0	0	1	2	1	1	0	1
1	8.958	1	2	1	1	0	0	1	1	0	1	0	1
1	12.883	1	1	1	1	0	0	2	1	0	1	1	1
1	17.899	1	2	1	1	1	0	2	2	1	1	0	1
1	21.88	1	1	1	2	0	0	1	2	0	1	0	1
1	14.281	1	2	1	1	0	0	1	2	0	1	0	1
1	17.036	1	2	1	1	0	0	2	2	0	1	0	1
1	14.919	2	2	2	2	0	0	1	2	0	1	0	1
1	22.169	1	2	1	1	0	0	1	2	1	1	0	1
1	21.356	1	2	1	1	0	0	1	2	0	1	0	1
1	17.749	1	2	1	1	0	0	2	2	1	1	0	1
1	21.297	1	2	1	2	0	0	2	2	1	1	0	1
1	10.913	2	2	2	2	1	1	2	2	1	1	0	1
1	9.73	1	2	2	1	0	0	2	2	1	1	0	1
1	24.593	1	2	1	1	0	0	1	2	1	1	0	1
1	22.122	2	2	2	2	0	0	1	2	1	1	0	1
1	18.41	1	2	1	1	0	0	1	2	0	1	0	1
1	14.858	1	2	1	2	0	0	1	2	0	1	0	1
2	13.399	2	2	2	2	0	0	2	2	1	1	0	1
1	16.134	1	2	1	1	0	0	2	2	1	1	0	1
1	19.037	1	2	1	1	0	1	2	2	0	1	0	1
2	19.853	2	1	2	2	0	0	2	1	0	1	0	1
1	17.992	1	2	2	1	0	0	1	1	1	1	0	1
1	15.75	1	2	1	1	0	0	1	2	0	1	0	1
1	23.091	1	2	1	1	0	0	2	2	0	1	0	1
1	15.615	1	2	1	1	0	0	1	1	1	1	0	1
1	23.986	2	2	1	2	0	0	1	2	0	1	0	1
2	8.864	1	1	2	2	0	0	2	1	0	1	0	1
1	18.239	2	2	2	2	0	0	2	2	0	1	0	1
1	19.964	1	2	2	1	0	0	1	1	1	1	0	1
2	15.079	1	2	1	1	0	1	2	2	0	1	0	1
1	7.769	1	2	1	1	0	0	2	2	0	1	0	1
1	10.885	1	2	1	1	0	0	1	1	0	1	0	1
1	19.232	1	1	2	1	0	0	2	2	1	1	0	1
2	10.313	1	2	2	2	0	0	2	2	0	1	0	1
1	22.939	1	2	1	1	0	0	2	2	0	1	0	1
2	15.121	1	2	1	1	0	0	1	2	0	1	0	1
2	11.648	1	2	1	1	0	0	1	2	0	1	0	1
1	16.688	2	1	1	1	0	0	2	2	0	1	0	1
1	21.502	1	2	1	1	0	0	1	2	0	1	0	1
1	18.094	1	2	2	2	0	0	1	2	1	1	0	1
1	17.775	2	2	1	1	1	0	1	1	1	1	0	1
1	14.953	1	2	2	2	0	0	2	2	1	1	0	1
2	19.039	1	2	2	2	0	0	2	1	0	1	0	1
1	18.277	1	1	2	2	0	0	2	1	0	1	0	1
1	21.705	2	2	2	2	0	0	1	1	1	1	0	1
1	11.684	2	2	2	2	0	0	2	2	0	1	0	1
1	10.556	1	2	1	2	0	0	2	2	1	1	0	1
1	22.666	2	2	1	2	0	0	2	2	1	1	0	1
1	12.807	1	2	1	1	0	0	1	2	0	1	0	1
1	13.784	1	2	1	1	0	0	2	2	0	1	0	1
1	12.898	1	2	1	1	0	0	1	2	0	1	0	1
1	9.732	1	2	1	1	0	0	1	2	0	1	0	1
1	19.994	1	2	1	1	0	0	1	2	0	1	0	1
1	17.82	1	2	1	1	0	0	1	2	1	1	0	1
1	17.426	1	2	1	2	0	0	1	2	1	1	0	1
1	10.045	1	2	1	1	0	0	1	2	0	1	0	1
1	23.026	2	2	2	2	0	0	1	1	0	1	0	1
1	20.764	2	1	1	1	0	0	1	2	0	1	1	1
2	15.786	1	2	1	1	0	0	1	2	0	1	0	1
1	7.698	1	2	2	2	0	0	2	2	1	1	0	1
1	17.345	1	1	2	2	0	0	1	2	0	1	0	1
2	14.53	1	1	1	1	0	0	2	1	0	1	1	1
1	17.302	1	2	2	2	0	0	2	2	0	1	0	1
1	15.552	1	1	1	1	0	0	1	2	1	1	0	1
1	20.655	1	2	1	1	0	0	1	2	1	1	0	1
1	20.646	1	2	1	1	0	0	2	2	0	1	0	1
1	19.506	1	2	2	2	0	0	1	1	1	1	0	1
2	8.64	1	2	1	1	0	0	2	2	1	1	0	1
2	11.925	1	2	2	2	0	0	1	2	0	1	0	1
2	14.431	1	2	1	1	0	0	2	2	1	1	0	1
1	12.57	2	2	1	1	0	0	2	2	0	1	0	1
1	21.093	1	1	2	2	0	0	2	2	0	1	0	1
1	17.085	1	2	1	1	0	0	2	2	0	1	0	1
1	23.419	1	2	1	2	0	0	2	2	1	1	0	1
1	14.133	1	2	2	1	0	0	1	2	1	1	0	1
1	18.163	1	2	1	1	0	0	2	2	1	1	0	1
2	21.302	1	2	2	2	0	0	1	1	1	1	0	1
2	13.462	1	2	2	1	0	0	2	2	1	1	0	1
1	9.979	1	2	2	2	0	0	1	2	0	1	0	1
1	8.742	1	2	1	1	0	0	2	2	0	1	0	1
2	10.018	1	2	1	1	0	0	1	2	1	1	0	1
1	21.491	1	2	1	1	0	0	1	2	0	1	0	1
1	17.574	2	1	2	2	0	0	2	2	0	1	0	1
1	17.865	2	2	1	1	0	0	2	2	0	1	0	1
1	14.371	1	1	1	1	0	0	2	2	1	1	0	1
1	24.207	1	2	1	2	0	0	1	2	0	1	0	1
1	16.845	1	2	2	2	0	0	1	2	0	1	0	1
1	12.918	1	2	1	1	1	1	1	1	0	1	0	1
1	19.968	1	2	1	1	0	0	2	2	0	1	0	1
1	14.376	1	2	1	2	0	0	1	1	1	1	0	1
2	22.868	2	2	2	2	0	0	1	2	1	1	0	1
2	12.831	2	2	1	1	0	0	2	2	0	1	0	1
1	15.59	2	2	2	2	0	0	1	1	1	1	0	1
1	13.282	1	2	1	1	0	0	1	2	0	1	0	1
1	23.064	2	2	2	2	0	0	1	1	1	1	0	1
2	11.107	1	2	2	2	0	0	1	2	1	1	0	1
1	19.236	1	2	1	2	0	0	1	2	0	1	0	1
2	19.711	1	1	2	2	0	0	2	1	0	1	0	1
1	17.466	1	2	1	1	0	0	2	2	1	1	0	1
1	17.57	2	2	2	2	0	0	2	2	1	1	0	1
1	16.848	1	2	1	1	0	0	1	2	0	1	0	1
2	16.039	1	1	2	2	0	0	2	2	0	1	0	1
1	23.777	1	2	1	1	0	0	2	2	0	1	1	1
2	9.38	1	2	2	2	0	0	1	1	1	1	0	1
2	16.871	1	2	1	1	0	0	2	2	1	1	0	1
2	15.615	2	2	1	1	0	0	1	2	0	1	0	1
1	11.318	1	2	1	1	0	0	2	2	1	1	1	1
1	17.663	2	2	1	1	0	0	2	2	1	1	0	1
2	14.356	1	2	1	1	0	0	1	2	1	1	0	1
1	11.17	1	2	1	2	0	0	1	1	1	1	0	1
1	18.72	1	2	1	1	0	0	2	1	0	1	0	1
1	14.27	1	2	1	1	0	0	1	2	1	1	0	1
1	23.554	2	2	1	2	0	0	2	2	1	1	0	1
1	12.146	2	2	1	1	0	0	2	2	1	1	0	1
1	15.167	1	2	1	1	0	0	1	2	1	1	0	1
2	16.494	1	1	1	1	0	0	1	2	0	1	0	1
1	16.224	1	2	1	2	0	0	1	1	0	1	0	1
1	10.556	1	2	2	2	0	0	2	1	0	1	0	1
2	18.817	2	1	2	2	0	0	1	2	0	1	0	1
2	12.338	1	2	2	2	0	0	2	1	0	1	0	1
1	20.604	1	2	2	2	1	0	1	1	0	1	1	1
2	24.134	1	2	1	1	0	0	2	2	0	1	0	1
1	19.151	1	2	1	1	0	0	2	2	0	1	0	1
1	21.476	1	2	1	1	0	0	2	1	1	1	0	1
1	13.158	1	2	1	1	0	0	1	2	0	1	0	1
1	10.071	1	2	2	2	0	0	2	1	0	1	0	1
1	16.551	1	1	1	1	0	0	1	2	0	1	0	1
1	16.789	1	2	1	1	0	0	1	2	1	1	0	1
1	20.234	1	2	1	1	0	0	2	2	1	1	0	1
1	9.804	1	2	1	1	0	0	1	2	0	1	0	1
1	22.632	2	2	1	1	0	0	1	2	1	1	0	1
1	16.051	1	2	1	1	0	0	2	2	1	1	0	1
1	18.992	1	2	1	1	0	0	1	2	0	1	0	1
2	14.686	1	1	1	1	0	0	2	2	0	2	1	1
1	18.895	2	1	2	2	0	0	1	1	0	1	0	1
1	21.1	1	2	1	1	0	0	2	2	0	1	0	1
1	16.935	1	2	2	2	0	0	2	1	0	1	0	1
1	7.393	1	2	1	1	0	0	2	2	1	1	0	1
2	11.809	2	2	1	2	0	0	2	2	1	1	0	1
1	19.066	1	1	2	2	0	0	2	2	0	1	0	1
2	15.07	1	2	1	1	0	0	2	2	0	2	0	1
1	13.042	2	1	2	2	0	0	2	2	0	1	0	1
1	20.117	1	2	1	1	0	0	1	2	1	1	0	1
2	16.228	1	1	1	1	1	1	2	1	0	2	1	1
1	24.727	1	2	1	1	0	0	2	2	0	1	0	1
1	18.348	1	2	1	1	0	0	2	2	0	1	0	1
1	10.712	1	1	1	1	0	0	1	2	0	2	0	1
1	12.945	1	2	1	2	0	0	1	2	1	1	0	1
1	14.32	2	1	1	1	0	0	1	2	0	1	0	1
1	23.584	2	2	2	2	0	0	1	1	1	1	0	1
1	9.205	2	2	1	2	0	0	2	2	1	1	0	1
1	16.401	1	2	2	2	0	0	2	1	0	1	0	1
1	14.238	1	2	1	1	0	0	2	2	1	1	0	1
1	23.23	1	2	2	2	0	0	2	1	1	1	0	1
1	19.883	2	1	2	2	1	1	2	1	0	1	0	1
1	22.672	1	2	1	2	0	0	2	2	0	1	0	1
2	10.091	1	2	1	1	0	0	2	2	0	1	0	1
2	9.213	2	2	2	2	0	0	2	2	0	1	0	1
1	14.606	1	2	1	2	0	0	2	1	1	1	0	1
1	15.022	2	2	2	2	0	0	1	2	1	1	0	1
1	12.653	1	2	1	1	0	0	1	2	1	1	0	1
1	12.632	2	2	2	2	0	0	2	2	1	1	0	1
1	14.547	1	2	1	1	1	1	1	2	0	1	0	1
1	20.887	2	2	2	2	0	0	1	1	1	1	0	1
1	24.335	1	2	2	2	0	0	2	2	1	1	0	1
2	24.233	1	1	2	1	0	0	1	1	0	1	1	1
2	14.213	1	2	1	1	0	0	2	2	1	1	0	1
2	10.059	2	2	2	2	0	0	2	1	1	1	0	1
1	14.671	1	2	1	1	0	0	2	2	0	1	0	1
1	17.517	1	2	1	1	0	0	2	2	1	1	0	1
1	18.562	1	2	1	2	0	0	1	2	1	1	0	1
1	13.899	1	2	1	1	0	0	2	2	0	1	0	1
1	11.989	2	1	2	2	0	0	2	2	0	1	0	1
2	20.249	1	2	2	2	0	0	2	1	0	1	0	1
1	13.712	1	2	1	1	0	0	2	2	1	1	0	1
1	14.223	1	2	2	2	0	0	1	2	1	1	0	1
2	21.213	2	1	2	2	1	0	1	2	0	1	0	1
1	21.353	1	2	2	1	0	0	2	2	1	1	0	1
2	6.798	2	2	1	2	0	0	2	2	1	1	0	1
1	8.793	1	2	1	1	0	0	1	2	1	1	0	1
1	11.031	1	2	2	2	0	0	2	2	0	1	0	1
1	21.443	1	2	1	1	0	0	1	2	0	1	0	1
2	8.692	1	2	2	2	0	0	1	1	1	1	0	1
1	19.715	1	2	2	2	0	0	1	1	0	1	0	1
1	14.487	1	2	1	1	0	0	1	2	0	1	0	1
1	14.971	1	2	1	1	0	0	2	2	0	1	0	1
1	15.105	1	2	1	1	0	0	2	2	0	1	0	1
1	17.316	1	2	1	1	0	0	1	2	1	1	0	1
1	18.858	1	2	1	1	0	0	1	2	1	1	0	1
2	18.081	2	2	2	2	0	0	2	1	0	1	1	1
2	11.315	1	2	2	2	0	0	2	1	1	1	0	1
2	18.659	1	2	1	1	0	0	2	2	0	1	0	1
1	15.23	1	2	2	2	0	0	2	1	0	1	0	1
1	7.738	1	2	1	1	0	0	2	2	1	1	0	1
1	24.315	1	2	2	2	0	0	1	2	0	1	0	1
1	11.03	1	1	1	1	0	0	2	2	0	1	0	1
1	16.334	1	2	1	1	0	0	1	2	0	1	0	1
1	21.924	1	1	2	2	0	0	1	2	0	1	0	1
2	9.417	2	2	2	2	0	0	1	1	1	1	0	1
1	20.07	1	2	2	2	0	0	2	1	0	1	0	1
2	17.475	1	1	1	2	0	0	2	1	0	1	0	1
1	16.555	1	2	1	1	0	0	1	2	0	1	0	1
1	17.832	1	2	2	2	0	0	2	1	0	1	0	1
1	17.005	1	2	2	2	0	0	1	2	0	1	0	1
2	8.362	1	2	1	1	0	0	1	1	0	1	0	1
1	6.379	1	2	1	1	0	0	2	2	1	1	0	1
1	13.346	1	2	1	2	0	0	1	2	0	1	0	1
1	10.974	1	1	1	1	0	0	1	2	1	1	1	1
1	21.741	1	2	1	1	0	0	2	2	0	1	0	1
1	19.618	1	2	1	1	0	0	1	1	0	1	0	1
2	14.75	1	1	1	1	0	0	2	1	0	1	0	1
2	22.689	1	2	1	1	0	0	1	2	1	1	0	1
1	14.188	1	2	1	1	0	0	1	1	0	1	0	1
1	16.014	1	2	1	1	0	0	1	2	0	1	0	1
1	12.856	1	2	1	1	1	0	1	2	1	1	0	1
1	14.121	2	2	1	2	1	0	1	2	0	1	0	1
1	5.579	2	2	2	2	0	1	1	2	0	1	0	1
2	14.383	1	2	1	1	0	0	1	2	0	1	0	1
1	12.389	2	2	1	1	0	0	1	2	0	1	0	1
1	19.508	2	2	2	2	0	0	2	2	1	1	0	1
1	24.192	1	1	1	2	0	0	2	2	0	1	0	1
1	14.307	2	1	1	2	0	0	2	1	0	1	0	1
1	14.319	1	2	1	1	0	0	1	1	0	1	0	1
1	15.713	1	2	1	1	0	0	2	2	1	1	0	1
1	7.439	1	2	1	1	0	0	2	2	0	1	0	1
1	18.594	2	2	1	1	0	0	2	2	0	1	0	1
1	21.565	2	1	1	2	0	0	1	2	0	1	0	1
1	13.551	1	2	1	1	0	0	1	2	0	1	0	1
1	11.529	1	2	1	1	0	0	1	2	0	1	0	1
2	16.144	1	1	1	2	0	0	2	2	0	1	0	1
2	16.349	1	2	2	1	1	0	1	2	0	1	1	1
2	20.029	1	2	2	2	0	0	2	1	1	1	0	1
1	19.968	1	2	1	1	1	0	1	2	0	1	0	1
1	15.999	1	2	1	1	0	0	2	1	0	1	0	1
2	8.65	1	2	1	1	0	0	2	2	1	1	0	1
1	20.436	1	2	1	1	0	0	2	2	1	1	0	1
1	17.488	2	2	2	2	0	0	2	1	0	1	0	1
1	9.61	1	2	2	2	0	0	2	2	0	1	0	1
1	14.272	1	2	1	1	0	0	1	2	0	1	0	1
1	18.427	1	1	2	2	1	0	1	2	0	1	0	1
1	10.45	1	2	1	1	0	0	2	2	1	1	0	1
1	19.897	1	2	2	2	0	0	2	2	0	1	0	1
1	18.475	1	2	1	1	0	0	2	2	0	1	0	1
1	16.755	1	2	1	1	0	0	1	2	0	1	0	1
1	19.867	1	2	1	1	0	0	2	1	0	1	0	1
2	21.136	1	2	2	2	0	0	2	2	1	1	0	1
1	10.289	1	2	2	2	0	0	1	2	0	1	0	1
1	15.996	1	2	1	1	0	0	2	2	0	1	0	1
1	22.857	1	2	1	2	0	0	2	2	0	1	0	1
1	18.799	1	1	2	2	0	0	2	2	0	2	0	1
1	13.639	1	2	1	1	0	0	2	1	1	1	0	1
1	10.556	1	2	1	2	0	0	2	2	0	1	0	1
1	24.506	1	2	1	1	0	0	2	2	1	1	0	1
1	18.073	1	1	1	1	0	0	1	1	0	1	0	1
1	22.734	1	2	1	1	0	0	2	1	0	1	0	1
1	5.141	2	1	2	1	0	0	1	2	0	2	0	1
1	9.756	1	2	1	1	0	0	1	2	1	1	0	1
2	19.792	1	1	1	2	0	0	1	2	0	1	0	1
1	13.789	2	2	2	2	0	0	2	1	1	1	0	1
1	17.978	1	1	1	1	0	0	1	1	1	1	0	1
1	14.698	1	1	1	1	0	0	2	2	0	2	0	1
1	14.219	2	1	1	2	0	0	1	2	0	1	0	1
1	22.989	1	2	1	1	0	0	1	2	0	1	0	1
1	12.426	1	2	1	1	0	0	2	2	0	1	0	1
1	21.992	1	2	1	1	0	0	2	2	1	1	0	1
1	16.603	1	2	1	1	0	0	2	2	1	1	0	1
1	8.626	1	2	2	2	0	0	2	2	0	1	0	1
2	17.009	1	2	1	1	0	0	1	1	1	1	0	1
2	12.924	1	2	2	2	0	0	1	1	1	1	0	1
1	23.723	1	2	2	2	0	0	1	1	0	1	0	1
1	19.843	1	2	1	1	0	0	1	2	0	1	0	1
1	24.437	1	2	1	1	0	0	2	2	0	2	0	1
1	22.232	2	2	2	2	0	0	1	1	1	1	0	1
2	13.507	2	1	2	2	0	0	2	2	0	1	0	1
2	15.55	2	2	2	2	0	0	2	2	1	1	0	1
1	16.364	1	2	1	1	0	0	2	2	1	1	0	1
2	16.067	1	2	1	1	0	0	1	1	1	1	0	1
1	14.026	1	2	1	1	0	0	1	2	0	1	1	1
2	7.907	1	2	1	1	0	0	1	1	0	1	0	1
1	12.339	1	2	2	2	0	0	2	1	0	1	0	1
1	15.362	1	1	2	1	0	0	1	2	0	1	0	1
1	15.865	1	2	1	1	0	0	1	2	1	1	0	1
1	11.62	1	2	1	1	0	0	1	2	0	1	0	1
1	20.859	1	2	2	1	0	0	2	2	0	1	0	1
1	12.315	2	2	2	2	0	0	1	1	0	1	0	1
1	12.469	1	1	1	1	0	0	2	2	1	1	0	1
1	19.914	1	1	1	1	0	0	1	2	1	1	0	1
1	20.944	1	2	1	1	0	0	1	1	0	1	1	1
2	13.264	1	1	1	1	0	0	1	2	0	1	1	1
1	16.327	1	2	1	1	0	0	2	2	0	1	0	1
1	21.986	1	2	2	2	0	0	2	2	1	1	0	1
1	17.202	1	1	1	1	0	0	1	1	1	1	0	1
2	14.344	1	2	1	1	0	0	2	2	0	1	0	1
1	13.551	1	2	1	2	0	0	1	2	0	1	0	1
1	20.189	1	2	1	1	0	0	1	2	1	1	0	1
1	12.171	1	2	1	2	0	0	1	2	1	1	0	1
1	18.487	1	2	1	1	0	0	1	2	1	1	0	1
1	15.863	2	1	2	2	0	0	2	1	0	2	0	1
1	12.14	1	1	2	2	0	0	2	2	0	1	0	1
1	21.447	1	2	1	1	0	0	2	2	1	1	0	1
1	17.342	1	2	1	1	0	0	1	2	0	1	0	1
1	7.547	1	2	1	2	0	0	2	2	0	1	0	1
1	24.859	1	2	1	1	0	0	1	1	1	1	0	1
1	9.53	1	2	2	1	0	0	1	1	0	1	0	1
1	22.279	1	2	1	1	0	0	1	2	0	1	0	1
1	16.119	1	2	1	1	0	0	1	2	0	1	0	1
1	13.151	1	2	1	1	0	0	1	2	1	1	0	1
1	23.665	1	2	1	1	0	0	1	2	0	1	1	1
1	21.527	1	2	1	1	0	0	2	2	1	1	0	1
1	15.84	2	2	1	1	0	0	2	2	1	1	0	1
1	24.468	1	2	1	1	0	0	1	1	0	1	0	1
1	15.722	1	2	1	1	0	0	2	2	1	1	0	1
1	20.83	1	2	2	1	0	0	1	2	1	1	0	1
1	17.427	1	2	1	2	0	0	1	2	0	1	0	1
1	12.494	1	2	2	2	0	0	2	2	0	1	0	1
1	10.95	2	2	2	2	0	0	1	2	0	2	0	1
1	20.378	1	2	1	1	0	0	1	2	0	1	0	1
1	18.227	1	2	1	1	0	0	2	1	0	1	0	1
2	17.59	1	2	1	2	0	0	1	2	0	1	0	1
2	10.97	2	2	2	2	0	0	1	1	0	1	0	1
1	7.448	1	2	1	1	0	0	2	2	0	1	0	1
2	14.607	2	2	1	2	0	0	1	1	0	1	0	1
1	9.153	1	1	1	1	1	1	2	2	0	1	0	1
1	15.965	1	2	1	1	0	0	1	2	1	1	0	1
1	21.441	1	2	2	2	1	0	1	1	0	1	0	1
1	16.2	1	2	1	1	0	0	2	2	0	1	0	1
1	24.574	1	2	1	2	0	0	2	1	1	1	0	1
1	21.134	2	1	1	2	0	0	2	2	0	1	0	1
2	17.466	1	1	1	1	0	0	2	2	0	1	0	1
1	19.315	1	2	2	2	0	0	2	2	1	1	0	1
1	18.592	1	2	1	1	0	0	1	2	0	1	0	1
1	19.841	2	2	2	1	0	0	1	2	1	1	0	1
1	13.998	1	1	2	1	0	0	1	2	0	1	0	1
1	13.272	1	2	1	1	0	0	2	2	0	1	0	1
1	9.34	1	2	1	1	1	1	1	2	1	1	0	1
1	10.816	1	2	1	1	0	0	1	2	0	1	0	1
2	15.137	1	2	1	1	0	0	2	2	0	2	0	1
2	18.448	1	2	1	1	0	0	1	2	0	1	0	1
1	15.697	1	2	1	1	0	0	1	2	0	1	1	1
1	19.721	1	2	1	2	0	0	1	2	0	1	0	1
1	22.372	1	1	1	1	0	0	2	2	1	1	0	1
2	17.871	1	2	1	1	0	0	1	2	1	1	0	1
1	8.302	1	2	1	1	0	0	2	2	0	1	0	1
1	16.933	1	2	2	2	0	0	1	1	0	1	0	1
1	15.017	2	1	1	1	0	0	1	2	0	1	0	1
1	15.388	1	2	2	1	0	0	1	2	0	1	0	1
1	24.443	2	1	1	2	0	0	1	2	0	1	0	1
1	21.953	1	2	1	1	0	0	1	2	1	1	0	1
1	23.527	1	2	1	1	0	0	1	2	0	1	0	1
1	18.433	1	2	1	1	0	0	2	2	1	1	0	1
1	22.728	1	2	1	1	0	0	1	2	1	1	0	1
1	16.912	2	2	1	2	0	0	2	2	0	1	0	1
2	10.528	1	2	1	1	1	0	1	2	0	1	1	1
1	14.902	1	2	1	1	0	0	2	2	0	1	0	1
2	21.798	1	2	2	2	0	0	1	2	1	1	0	1
2	15.278	1	2	1	1	0	0	2	2	1	1	0	1
1	14.553	1	2	1	1	1	1	2	2	0	1	0	1
1	18.031	1	2	1	1	0	0	1	2	0	1	0	1
2	18.915	1	2	2	1	0	0	1	2	0	1	0	1
1	19.991	1	2	1	1	0	0	2	2	0	1	0	1
1	22.158	1	2	2	2	0	0	1	2	0	2	0	1
1	24.029	2	2	1	2	0	0	1	2	0	1	0	1
1	23.885	1	2	1	1	0	0	2	2	1	1	0	1
1	16.27	1	2	1	1	0	0	2	2	0	1	0	1
1	12.256	1	2	1	2	0	0	1	2	1	1	0	1
1	9.291	1	2	2	2	0	0	2	1	0	1	0	1
1	14.698	1	2	2	2	1	0	1	2	0	1	0	1
1	22.489	1	2	1	1	0	0	2	2	1	1	0	1
1	18.942	1	2	2	2	0	0	1	2	1	1	0	1
2	12.775	1	2	1	2	0	0	2	2	1	1	0	1
1	19.07	2	2	1	1	0	1	2	2	1	1	0	1
1	24.143	1	2	1	1	0	0	2	2	1	1	0	1
2	17.349	1	2	1	1	0	0	2	2	1	1	0	1
1	12.031	1	2	2	1	0	0	1	2	1	1	0	1
1	20.743	1	2	1	1	0	0	1	1	1	1	0	1
1	16.983	1	2	1	1	0	0	2	2	0	1	0	1
1	13.865	1	2	1	1	0	0	2	2	1	1	0	1
1	23.469	1	2	1	1	0	0	1	2	0	1	0	1
1	12.883	1	2	1	1	0	0	1	2	0	1	0	1
1	14.673	1	1	1	1	0	0	2	2	1	1	1	1
1	17.971	1	1	2	2	0	0	1	2	0	1	0	1
1	21.77	1	1	1	1	0	0	1	2	0	2	0	1
1	24.166	2	2	2	2	0	0	1	1	0	1	0	1
1	12.385	1	2	1	1	0	0	2	2	1	1	0	1
1	11.612	1	2	1	1	0	0	1	2	0	1	0	1
1	14.857	1	1	1	1	0	0	1	2	0	1	0	1
1	24.112	1	2	1	1	0	0	1	2	1	1	0	1
1	22.953	1	2	1	1	0	0	1	2	1	1	0	1
1	17.218	2	2	2	2	0	0	1	2	0	2	0	1
1	16.589	2	2	2	2	0	0	1	1	0	1	0	1
2	21.942	1	2	1	1	0	0	1	2	0	1	0	1
1	16.254	1	2	2	2	0	0	2	2	0	1	0	1
1	18.796	1	2	1	1	1	1	1	1	0	1	0	1
1	18.991	1	2	1	1	1	1	2	2	0	1	0	1
1	16.314	1	2	1	1	0	0	1	1	0	1	0	1
1	20.645	1	1	1	1	0	0	2	2	0	1	0	1
1	20.654	2	2	2	2	0	0	1	2	0	1	0	1
1	19.737	1	2	1	1	0	0	1	1	1	1	1	1
1	20.457	1	2	1	2	0	0	2	1	1	1	0	1
1	5.796	1	2	1	1	0	0	2	2	0	1	0	1
1	17.46	1	2	1	1	0	0	2	2	0	2	0	1
1	20.955	1	1	2	2	0	0	2	1	0	1	0	1
2	21.689	1	1	1	1	0	0	1	1	0	1	0	1
1	16.649	1	2	2	2	0	0	1	2	0	1	0	1
2	23.257	1	1	1	1	0	0	1	1	0	1	0	1
1	12.564	1	2	1	1	0	0	1	2	1	1	0	1
2	20.069	1	2	2	2	0	0	1	1	1	1	0	1
1	13.335	1	2	1	1	0	0	1	2	0	1	1	1
2	13.462	1	2	1	1	0	0	2	2	0	1	0	1
1	24.404	1	2	2	2	0	0	2	2	1	1	0	1
2	18.647	1	2	1	1	0	0	1	2	1	1	0	1
1	16.671	1	2	1	1	0	0	1	2	0	2	0	1
1	23.055	1	2	1	1	0	0	1	2	1	1	0	1
1	14.708	1	2	2	2	0	0	1	1	0	1	0	1
1	19.17	1	2	2	2	0	0	2	2	0	1	0	1
1	21.02	1	2	1	1	0	0	1	2	0	1	0	1
2	14.122	2	2	2	2	0	0	1	1	0	1	0	1
2	13.704	2	2	2	2	1	0	1	1	0	2	0	1
1	24.709	1	2	1	1	0	0	1	1	0	1	0	1
2	10.152	1	2	1	1	0	0	2	2	0	1	0	1
1	24.042	1	2	1	1	0	0	2	2	0	1	0	1
1	21.538	1	2	2	2	0	0	2	1	0	1	0	1
[truncated: 8,346 more rows]
